# Supplementary material for: Genetic variants and social benefit receipt in premenopausal women with breast cancer treated with docetaxel: a Danish population-based cohort study
Source: Breast Cancer Res Treat. 2024 Sep 20;209(1):73–84. doi: 10.1007/s10549-024-07474-9 (PMC11785639; doi:10.1007/s10549-024-07474-9)
Supplement: Supplementary file 2 — Supplementary file2 (XLSX 74 KB) [file 10549_2024_7474_MOESM2_ESM.xlsx]

## Sheet: Content
Online Resource 2: Supplementary Results
Genetic variants and social benefit receipt in premenopausal women with breast cancer treated with docetaxel: a Danish population-based cohort study
Breast Cancer Reserach and Treatment
Julie A. Schmidt*, Cathrine F. Hjorth, Dóra K. Farkas, Per Damkier, Tore B. Stage, Søren Feddersen, Stephen Hamilton-Dutoit, Bent Ejlertsen, Timothy L. Lash, Thomas P. Ahern, Deirdre Cronin-Fenton
Content
Table number	Title	Groups
Supplementary Table 3	Proportion of women in each category of social benefit receipt over time among 2,430 premenopausal women with breast cancer in Denmark (2007–2011)	Not applicable
Supplementary Table 4	Associations between 21 selected SNPs and receipt of health-related benefits in 2,430 premenopausal women diagnosed with breast cancer in Denmark (2007-2011)	Variant carriers, heterozygotes, and homozygotes vs. non-carriers
Supplementary Table 5	Associations between 21 selected SNPs and receipt of labor market-related benefits in 2,430 premenopausal women diagnosed with breast cancer in Denmark (2007-2011)	Variant carriers, heterozygotes, and homozygotes vs. non-carriers
Supplementary Table 6	Associations between 21 selected SNPs and self-support in 2,430 premenopausal women diagnosed with breast cancer in Denmark (2007-2011)	Variant carriers, heterozygotes, and homozygotes vs. non-carriers
Supplementary Table 7	Associations between 21 selected SNPs and receipt of health-related benefits in 1,895 premenopausal ER+/TAM+ women diagnosed with breast cancer in Denmark (2007-2011)	Variant carriers vs. non-carriers
Supplementary Table 8	Associations between 21 selected SNPs and receipt of labor market-related benefits in 1,895 premenopausal ER+/TAM+ women diagnosed with breast cancer in Denmark (2007-2011)	Variant carriers vs. non-carriers
Supplementary Table 9	Associations between 21 selected SNPs and self-support in 1,895 premenopausal ER+/TAM+ women diagnosed with breast cancer in Denmark (2007-2011)	Variant carriers vs. non-carriers

## Sheet: S_Table_3
Supplementary Table 3. Proportion of women in each category of social benefit receipt over time among 2,430 premenopausal women with breast cancer in Denmark (2007–2011)
Months from breast cancer diagnosis1	Social benefit category	%
-12	Self-supporting or student grants	82
-12	Health-related benefits	12
-12	Labor market-related benefits	6
-12	Censored	0
0	Self-supporting or student grants	18
0	Health-related benefits	80
0	Labor market-related benefits	3
0	Censored	0
6	Self-supporting or student grants	14
6	Health-related benefits	84
6	Labor market-related benefits	2
6	Censored	0
12	Self-supporting or student grants	48
12	Health-related benefits	48
12	Labor market-related benefits	4
12	Censored	0
24	Self-supporting or student grants	65
24	Health-related benefits	26
24	Labor market-related benefits	7
24	Censored	2
60	Self-supporting or student grants	65
60	Health-related benefits	23
60	Labor market-related benefits	6
60	Censored	6
1 Based on weekly data; the months corresponds to weeks -52, 0, 26, 52, 104, and 260 relative to time of breast cancer diagnosis.

## Sheet: S_Table_4
Supplementary Table 4. Associations between 21 selected SNPs and receipt of health-related benefits in 2,430 premenopausal women diagnosed with breast cancer in Denmark (2007-2011)
				Non-carriers			Variant carriers (heterozygotes + homozygotes)			Heterozygotes			Homozygotes1
Type	Gene	RefSeq number	Months since diagnosis	N2	Median of weeks (IQR)	RR (95% CI)	N2	Median of weeks (IQR)	RR (95% CI)	N2	Median of weeks (IQR)	RR (95% CI)	N2	Median of weeks (IQR)	RR (95% CI)
Metabolism	CYP1B1	rs1056836	-12 - 0	795	1 (0-3)	Ref.	1563	1 (0-3)	0.96 (0.80–1.15)	1068	1 (0-3)	0.98 (0.81–1.19)	495	1 (0-3)	0.93 (0.73–1.18)
Metabolism	CYP1B1	rs1056836	1 - 6	795	26 (25-26)	Ref.	1563	26 (26-26)	1.03 (0.99–1.06)	1068	26 (26-26)	1.04 (1.00–1.07)	495	26 (26-26)	1.01 (0.97–1.06)
Metabolism	CYP1B1	rs1056836	7 - 12	791	21 (8-26)	Ref.	1551	22 (8-26)	1.02 (0.97–1.07)	1060	23 (8-26)	1.03 (0.98–1.09)	491	22 (7-26)	1.00 (0.93–1.07)
Metabolism	CYP1B1	rs1056836	13 - 24	779	4 (0-35)	Ref.	1528	5 (0-34)	0.99 (0.89–1.09)	1044	6 (0-35)	1.01 (0.90–1.12)	484	5 (0-30)	0.94 (0.82–1.08)
Metabolism	CYP1B1	rs1056836	25 - 60	746	1 (0-33)	Ref.	1487	2 (0-36)	1.03 (0.90–1.19)	1016	2 (0-39)	1.04 (0.89–1.21)	471	3 (0-33)	1.03 (0.86–1.24)
Metabolism	CYP3A	rs10273424	-12 - 0	1923	1 (0-3)	Ref.	398	1 (0-3)	0.87 (0.68–1.10)	383	1 (0-3)	0.87 (0.68–1.11)	15
Metabolism	CYP3A	rs10273424	1 - 6	1923	26 (26-26)	Ref.	398	26 (26-26)	1.01 (0.97–1.05)	383	26 (26-26)	1.01 (0.97–1.05)	15
Metabolism	CYP3A	rs10273424	7 - 12	1911	22 (8-26)	Ref.	393	21 (8-26)	0.96 (0.90–1.03)	378	21 (8-26)	0.97 (0.91–1.03)	15
Metabolism	CYP3A	rs10273424	13 - 24	1883	6 (0-35)	Ref.	387	3 (0-26)	0.84 (0.72–0.97)	373	3 (0-26)	0.83 (0.72–0.96)	14
Metabolism	CYP3A	rs10273424	25 - 60	1816	2 (0-36)	Ref.	383	1 (0-27)	0.93 (0.78–1.12)	370	1 (0-27)	0.92 (0.77–1.11)	13
Metabolism	CYP3A4	rs2740574	-12 - 0	2179	1 (0-3)	Ref.	183	1 (0-5)	1.15 (0.85–1.56)	172	1 (0-5)	1.19 (0.87–1.62)	11
Metabolism	CYP3A4	rs2740574	1 - 6	2179	26 (26-26)	Ref.	183	26 (25-26)	0.99 (0.93–1.05)	172	26 (26-26)	1.00 (0.94–1.07)	11
Metabolism	CYP3A4	rs2740574	7 - 12	2166	22 (8-26)	Ref.	181	24 (10-26)	1.04 (0.96–1.13)	171	24 (11-26)	1.07 (0.98–1.16)	10
Metabolism	CYP3A4	rs2740574	13 - 24	2134	5 (0-34)	Ref.	178	6 (0-41)	1.06 (0.89–1.27)	168	7 (0-42)	1.07 (0.89–1.29)	10
Metabolism	CYP3A4	rs2740574	25 - 60	2062	2 (0-35)	Ref.	176	1 (0-39)	1.02 (0.80–1.30)	166	1 (0-41)	1.05 (0.82–1.35)	10
Metabolism	CYP3A4	rs35599367	-12 - 0	2201	1 (0-3)	Ref.	147	1 (0-4)	1.00 (0.70–1.44)	139	1 (0-3)	0.95 (0.65–1.39)	8
Metabolism	CYP3A4	rs35599367	1 - 6	2201	26 (26-26)	Ref.	147	26 (26-26)	0.96 (0.89–1.04)	139	26 (26-26)	0.95 (0.88–1.03)	8
Metabolism	CYP3A4	rs35599367	7 - 12	2185	22 (8-26)	Ref.	146	22 (10-26)	1.00 (0.90–1.10)	138	21 (9-26)	0.99 (0.89–1.09)	8
Metabolism	CYP3A4	rs35599367	13 - 24	2151	5 (0-34)	Ref.	145	6 (0-31)	0.97 (0.79–1.19)	137	5 (0-31)	0.96 (0.78–1.18)	8
Metabolism	CYP3A4	rs35599367	25 - 60	2086	2 (0-34)	Ref.	139	0 (0-42)	1.01 (0.77–1.34)	131	0 (0-42)	1.01 (0.76–1.35)	8
Metabolism	CYP3A5	rs776746	-12 - 0	2053	1 (0-3)	Ref.	332	1 (0-3)	0.95 (0.74–1.22)	310	1 (0-3)	0.94 (0.72–1.22)	22
Metabolism	CYP3A5	rs776746	1 - 6	2053	26 (26-26)	Ref.	332	26 (25-26)	0.96 (0.91–1.01)	310	26 (23-26)	0.95 (0.90–1.00)	22
Metabolism	CYP3A5	rs776746	7 - 12	2038	22 (8-26)	Ref.	329	22 (8-26)	1.00 (0.93–1.07)	308	21 (8-26)	0.99 (0.92–1.06)	21
Metabolism	CYP3A5	rs776746	13 - 24	2012	5 (0-33)	Ref.	321	6 (0-38)	1.02 (0.89–1.18)	300	5 (0-35)	0.97 (0.83–1.13)	21
Metabolism	CYP3A5	rs776746	25 - 60	1945	2 (0-33)	Ref.	315	1 (0-36)	0.96 (0.79–1.16)	294	1 (0-35)	0.94 (0.77–1.15)	21
Metabolism	GSTP1	rs1138272	-12 - 0	2040	1 (0-3)	Ref.	365	1 (0-4)	0.97 (0.77–1.23)	347	1 (0-4)	0.98 (0.77–1.24)	18
Metabolism	GSTP1	rs1138272	1 - 6	2040	26 (26-26)	Ref.	365	26 (26-26)	1.04 (0.99–1.08)	347	26 (26-26)	1.04 (1.00–1.08)	18
Metabolism	GSTP1	rs1138272	7 - 12	2026	21 (8-26)	Ref.	362	25 (9-26)	1.06 (1.00–1.13)	344	25 (9-26)	1.07 (1.01–1.14)	18
Metabolism	GSTP1	rs1138272	13 - 24	1996	5 (0-33)	Ref.	356	6 (0-40)	1.12 (0.99–1.28)	338	7 (0-39)	1.14 (1.00–1.30)	18
Metabolism	GSTP1	rs1138272	25 - 60	1939	2 (0-35)	Ref.	341	2 (0-34)	1.05 (0.87–1.26)	323	2 (0-36)	1.06 (0.88–1.28)	18
Transport	ABCB1	rs1045642	-12 - 0	723	1 (0-3)	Ref.	1663	1 (0-3)	1.02 (0.85–1.23)	1196	1 (0-3)	0.99 (0.82–1.21)	467	1 (0-4)	1.10 (0.86–1.40)
Transport	ABCB1	rs1045642	1 - 6	723	26 (26-26)	Ref.	1663	26 (26-26)	1.00 (0.97–1.04)	1196	26 (26-26)	1.01 (0.97–1.05)	467	26 (25-26)	0.99 (0.94–1.04)
Transport	ABCB1	rs1045642	7 - 12	721	22 (9-26)	Ref.	1647	22 (8-26)	0.99 (0.94–1.04)	1185	22 (8-26)	1.00 (0.94–1.05)	462	21 (7-26)	0.97 (0.90–1.04)
Transport	ABCB1	rs1045642	13 - 24	715	5 (0-36)	Ref.	1618	5 (0-32)	0.97 (0.87–1.08)	1163	6 (0-32)	0.98 (0.88–1.09)	455	3 (0-32)	0.94 (0.81–1.08)
Transport	ABCB1	rs1045642	25 - 60	697	2 (0-34)	Ref.	1564	1 (0-35)	0.97 (0.84–1.12)	1123	1 (0-31)	0.92 (0.79–1.08)	441	2 (0-51)	1.08 (0.90–1.30)
Transport	ABCB1	rs1128503	-12 - 0	783	1 (0-4)	Ref.	1583	1 (0-3)	0.97 (0.81–1.15)	1160	1 (0-3)	0.92 (0.76–1.12)	423	1 (0-4)	1.08 (0.84–1.37)
Transport	ABCB1	rs1128503	1 - 6	783	26 (26-26)	Ref.	1583	26 (26-26)	1.00 (0.97–1.03)	1160	26 (26-26)	1.00 (0.97–1.04)	423	26 (26-26)	0.99 (0.95–1.04)
Transport	ABCB1	rs1128503	7 - 12	774	22 (8-26)	Ref.	1574	22 (8-26)	1.01 (0.96–1.06)	1153	22 (8-26)	1.00 (0.95–1.05)	421	24 (9-26)	1.03 (0.96–1.10)
Transport	ABCB1	rs1128503	13 - 24	758	4 (0-31)	Ref.	1555	6 (0-35)	1.08 (0.97–1.20)	1137	6 (0-32)	1.05 (0.94–1.18)	418	7 (0-40)	1.15 (1.00–1.32)
Transport	ABCB1	rs1128503	25 - 60	733	1 (0-35)	Ref.	1508	2 (0-34)	0.98 (0.85–1.13)	1104	2 (0-32)	0.94 (0.81–1.10)	404	3 (0-56)	1.08 (0.90–1.31)
Transport	ABCB1	rs2032582	-12 - 0	759	1 (0-4)	Ref.	1599	1 (0-3)	0.95 (0.79–1.14)	1157	1 (0-3)	0.93 (0.77–1.13)	442	1 (0-4)	0.99 (0.78–1.27)
Transport	ABCB1	rs2032582	1 - 6	759	26 (26-26)	Ref.	1599	26 (26-26)	1.00 (0.97–1.04)	1157	26 (26-26)	1.01 (0.97–1.05)	442	26 (25-26)	0.98 (0.93–1.03)
Transport	ABCB1	rs2032582	7 - 12	750	22 (8-26)	Ref.	1590	22 (8-26)	1.00 (0.95–1.05)	1152	21 (8-26)	0.99 (0.94–1.05)	438	23 (8-26)	1.01 (0.94–1.09)
Transport	ABCB1	rs2032582	13 - 24	735	5 (0-33)	Ref.	1571	5 (0-34)	1.02 (0.92–1.14)	1137	5 (0-32)	1.00 (0.89–1.12)	434	6 (0-38)	1.07 (0.93–1.24)
Transport	ABCB1	rs2032582	25 - 60	711	2 (0-41)	Ref.	1523	2 (0-32)	0.91 (0.79–1.05)	1105	2 (0-31)	0.89 (0.76–1.03)	418	2 (0-42)	0.96 (0.79–1.17)
Transport	ABCC2	rs12762549	-12 - 0	714	1 (0-4)	Ref.	1645	1 (0-3)	0.92 (0.77–1.11)	1111	1 (0-3)	0.92 (0.75–1.12)	534	1 (0-3)	0.93 (0.73–1.18)
Transport	ABCC2	rs12762549	1 - 6	714	26 (26-26)	Ref.	1645	26 (26-26)	1.00 (0.96–1.03)	1111	26 (26-26)	0.99 (0.95–1.03)	534	26 (26-26)	1.01 (0.97–1.06)
Transport	ABCC2	rs12762549	7 - 12	708	21 (7-26)	Ref.	1634	22 (8-26)	1.02 (0.97–1.08)	1102	21 (7-26)	1.00 (0.94–1.06)	532	25 (10-26)	1.08 (1.01–1.15)
Transport	ABCC2	rs12762549	13 - 24	698	4 (0-32)	Ref.	1609	6 (0-35)	1.06 (0.95–1.18)	1086	5 (0-34)	1.03 (0.91–1.15)	523	7 (0-40)	1.13 (0.98–1.29)
Transport	ABCC2	rs12762549	25 - 60	676	1 (0-33)	Ref.	1558	2 (0-37)	1.01 (0.87–1.16)	1056	2 (0-34)	0.98 (0.84–1.15)	502	3 (0-44)	1.05 (0.88–1.26)
Transport	ABCG2	rs2231142	-12 - 0	1913	1 (0-4)	Ref.	462	1 (0-3)	0.95 (0.76–1.19)	437	1 (0-3)	0.96 (0.76–1.20)	25
Transport	ABCG2	rs2231142	1 - 6	1913	26 (26-26)	Ref.	462	26 (26-26)	1.00 (0.96–1.04)	437	26 (26-26)	1.00 (0.96–1.04)	25
Transport	ABCG2	rs2231142	7 - 12	1901	22 (8-26)	Ref.	458	21 (8-26)	0.98 (0.93–1.04)	433	22 (8-26)	0.99 (0.93–1.05)	25
Transport	ABCG2	rs2231142	13 - 24	1869	5 (0-35)	Ref.	454	5 (0-29)	0.95 (0.84–1.08)	429	5 (0-31)	0.98 (0.86–1.11)	25
Transport	ABCG2	rs2231142	25 - 60	1810	2 (0-33)	Ref.	440	2 (0-44)	1.04 (0.88–1.22)	416	3 (0-45)	1.05 (0.89–1.24)	24
Transport	SLCO1B1	rs2306283	-12 - 0	843	1 (0-4)	Ref.	1490	1 (0-3)	1.01 (0.84–1.21)	1070	1 (0-3)	1.02 (0.84–1.24)	420	1 (0-4)	0.98 (0.76–1.26)
Transport	SLCO1B1	rs2306283	1 - 6	843	26 (26-26)	Ref.	1490	26 (26-26)	0.99 (0.96–1.03)	1070	26 (26-26)	0.99 (0.96–1.03)	420	26 (26-26)	0.99 (0.95–1.04)
Transport	SLCO1B1	rs2306283	7 - 12	839	22 (8-26)	Ref.	1478	22 (8-26)	0.99 (0.94–1.04)	1062	22 (8-26)	0.99 (0.94–1.05)	416	21 (8-26)	0.97 (0.91–1.05)
Transport	SLCO1B1	rs2306283	13 - 24	828	6 (0-36)	Ref.	1456	5 (0-32)	0.96 (0.87–1.07)	1044	5 (0-33)	0.97 (0.87–1.09)	412	5 (0-31)	0.94 (0.81–1.08)
Transport	SLCO1B1	rs2306283	25 - 60	808	2 (0-37)	Ref.	1403	1 (0-33)	0.97 (0.84–1.11)	1010	1 (0-35)	0.98 (0.85–1.14)	393	3 (0-30)	0.93 (0.77–1.13)
Transport	SLCO1B1	rs414956	-12 - 0	1729	1 (0-3)	Ref.	610	1 (0-3)	0.96 (0.79–1.18)	557	1 (0-3)	0.99 (0.80–1.21)	53
Transport	SLCO1B1	rs414956	1 - 6	1729	26 (26-26)	Ref.	610	26 (26-26)	1.00 (0.97–1.04)	557	26 (26-26)	1.01 (0.97–1.05)	53
Transport	SLCO1B1	rs414956	7 - 12	1720	22 (7-26)	Ref.	605	21 (9-26)	1.00 (0.95–1.05)	553	22 (9-26)	1.00 (0.95–1.06)	52
Transport	SLCO1B1	rs414956	13 - 24	1688	5 (0-34)	Ref.	601	4 (0-31)	0.96 (0.86–1.08)	549	4 (0-32)	0.96 (0.85–1.08)	52
Transport	SLCO1B1	rs414956	25 - 60	1640	2 (0-37)	Ref.	579	2 (0-28)	0.94 (0.81–1.10)	530	2 (0-28)	0.94 (0.80–1.11)	49
Transport	SLCO1B3	rs11045585	-12 - 0	1785	1 (0-3)	Ref.	602	1 (0-3)	0.98 (0.80–1.20)	543	1 (0-3)	1.04 (0.85–1.28)	59
Transport	SLCO1B3	rs11045585	1 - 6	1785	26 (26-26)	Ref.	602	26 (25-26)	0.99 (0.96–1.03)	543	26 (26-26)	1.00 (0.97–1.04)	59
Transport	SLCO1B3	rs11045585	7 - 12	1775	22 (8-26)	Ref.	597	22 (8-26)	1.00 (0.94–1.05)	539	22 (9-26)	1.01 (0.95–1.06)	58
Transport	SLCO1B3	rs11045585	13 - 24	1746	5 (0-34)	Ref.	592	4 (0-34)	0.97 (0.86–1.09)	535	4 (0-34)	0.96 (0.85–1.09)	57
Transport	SLCO1B3	rs11045585	25 - 60	1691	2 (0-33)	Ref.	573	1 (0-37)	1.01 (0.87–1.17)	517	1 (0-33)	0.99 (0.84–1.16)	56
DNA repair	ERCC1	rs11615	-12 - 0	971	1 (0-3)	Ref.	1423	1 (0-3)	0.99 (0.83–1.18)	1093	1 (0-3)	1.00 (0.83–1.20)	330	1 (0-3)	0.94 (0.72–1.24)
DNA repair	ERCC1	rs11615	1 - 6	971	26 (26-26)	Ref.	1423	26 (26-26)	1.01 (0.97–1.04)	1093	26 (26-26)	1.00 (0.97–1.04)	330	26 (26-26)	1.01 (0.96–1.06)
DNA repair	ERCC1	rs11615	7 - 12	960	22 (8-26)	Ref.	1416	22 (8-26)	1.01 (0.96–1.06)	1087	21 (8-26)	1.01 (0.96–1.06)	329	23 (7-26)	1.02 (0.94–1.09)
DNA repair	ERCC1	rs11615	13 - 24	947	6 (0-37)	Ref.	1394	5 (0-31)	0.93 (0.84–1.03)	1069	5 (0-33)	0.96 (0.86–1.06)	325	4 (0-25)	0.85 (0.72–1.00)
DNA repair	ERCC1	rs11615	25 - 60	919	2 (0-41)	Ref.	1349	1 (0-29)	0.91 (0.80–1.04)	1039	1 (0-35)	0.95 (0.82–1.09)	310	1 (0-20)	0.79 (0.63–0.99)
DNA repair	ERCC1	rs3212986	-12 - 0	1410	1 (0-3)	Ref.	967	1 (0-3)	1.01 (0.85–1.20)	846	1 (0-3)	1.01 (0.84–1.22)	121	1 (0-3)	1.00 (0.68–1.48)
DNA repair	ERCC1	rs3212986	1 - 6	1410	26 (26-26)	Ref.	967	26 (26-26)	1.02 (0.99–1.05)	846	26 (26-26)	1.02 (0.99–1.05)	121	26 (26-26)	1.02 (0.94–1.10)
DNA repair	ERCC1	rs3212986	7 - 12	1396	22 (7-26)	Ref.	964	22 (9-26)	1.02 (0.97–1.07)	843	22 (8-26)	1.02 (0.97–1.07)	121	24 (10-26)	1.07 (0.96–1.18)
DNA repair	ERCC1	rs3212986	13 - 24	1377	5 (0-35)	Ref.	948	5 (0-31)	0.95 (0.86–1.05)	829	5 (0-32)	0.96 (0.87–1.07)	119	4 (0-27)	0.85 (0.67–1.08)
DNA repair	ERCC1	rs3212986	25 - 60	1340	2 (0-40)	Ref.	916	1 (0-27)	0.90 (0.79–1.03)	804	1 (0-28)	0.91 (0.79–1.05)	112	1 (0-21)	0.80 (0.57–1.13)
DNA repair	ERCC2	rs13181	-12 - 0	984	1 (0-3)	Ref.	1363	1 (0-3)	1.01 (0.85–1.21)	1001	1 (0-3)	1.00 (0.83–1.21)	362	1 (0-4)	1.03 (0.80–1.33)
DNA repair	ERCC2	rs13181	1 - 6	984	26 (26-26)	Ref.	1363	26 (26-26)	1.01 (0.97–1.04)	1001	26 (26-26)	1.00 (0.97–1.04)	362	26 (26-26)	1.01 (0.97–1.06)
DNA repair	ERCC2	rs13181	7 - 12	977	22 (8-26)	Ref.	1355	22 (8-26)	1.00 (0.96–1.05)	995	22 (8-26)	1.01 (0.96–1.06)	360	22 (8-26)	0.99 (0.93–1.07)
DNA repair	ERCC2	rs13181	13 - 24	964	6 (0-37)	Ref.	1332	5 (0-32)	0.95 (0.86–1.05)	981	5 (0-32)	0.96 (0.87–1.07)	351	4 (0-29)	0.92 (0.79–1.07)
DNA repair	ERCC2	rs13181	25 - 60	932	1 (0-42)	Ref.	1292	2 (0-30)	0.93 (0.82–1.07)	952	2 (0-34)	0.95 (0.82–1.09)	340	3 (0-25)	0.89 (0.73–1.10)
Toxicity and neural repair	EPHA4	rs17348202	-12 - 0	2150	1 (0-3)	Ref.	231	1 (0-4)	1.03 (0.77–1.36)	219	1 (0-4)	1.08 (0.81–1.43)	12
Toxicity and neural repair	EPHA4	rs17348202	1 - 6	2150	26 (26-26)	Ref.	231	26 (20-26)	0.92 (0.86–0.98)	219	26 (24-26)	0.93 (0.87–0.99)	12
Toxicity and neural repair	EPHA4	rs17348202	7 - 12	2135	22 (8-26)	Ref.	231	21 (5-26)	0.94 (0.86–1.03)	219	23 (5-26)	0.96 (0.88–1.05)	12
Toxicity and neural repair	EPHA4	rs17348202	13 - 24	2104	5 (0-34)	Ref.	227	4 (0-34)	1.02 (0.87–1.21)	215	5 (0-40)	1.05 (0.89–1.24)	12
Toxicity and neural repair	EPHA4	rs17348202	25 - 60	2033	2 (0-34)	Ref.	225	1 (0-31)	0.98 (0.79–1.23)	213	1 (0-35)	1.02 (0.81–1.28)	12
Toxicity and neural repair	EPHA5	rs7349683	-12 - 0	1002	1 (0-4)	Ref.	1390	1 (0-3)	0.95 (0.80–1.13)	1087	1 (0-3)	0.97 (0.81–1.16)	303	1 (0-3)	0.90 (0.68–1.20)
Toxicity and neural repair	EPHA5	rs7349683	1 - 6	1002	26 (26-26)	Ref.	1390	26 (26-26)	1.01 (0.98–1.04)	1087	26 (26-26)	1.00 (0.97–1.04)	303	26 (26-26)	1.04 (0.99–1.09)
Toxicity and neural repair	EPHA5	rs7349683	7 - 12	995	22 (8-26)	Ref.	1379	22 (8-26)	0.99 (0.94–1.04)	1080	22 (8-26)	0.99 (0.94–1.04)	299	22 (8-26)	0.99 (0.92–1.07)
Toxicity and neural repair	EPHA5	rs7349683	13 - 24	979	6 (0-34)	Ref.	1360	5 (0-34)	0.95 (0.86–1.05)	1064	5 (0-35)	0.96 (0.87–1.07)	296	4 (0-32)	0.92 (0.78–1.08)
Toxicity and neural repair	EPHA5	rs7349683	25 - 60	953	2 (0-35)	Ref.	1313	1 (0-35)	1.00 (0.87–1.14)	1033	1 (0-39)	1.03 (0.89–1.18)	280	2 (0-28)	0.90 (0.72–1.12)
Toxicity and neural repair	EPHA6	rs301927	-12 - 0	1635	1 (0-4)	Ref.	734	1 (0-3)	0.89 (0.73–1.07)	653	1 (0-3)	0.89 (0.73–1.08)	81
Toxicity and neural repair	EPHA6	rs301927	1 - 6	1635	26 (26-26)	Ref.	734	26 (26-26)	0.99 (0.96–1.03)	653	26 (26-26)	1.00 (0.96–1.03)	81
Toxicity and neural repair	EPHA6	rs301927	7 - 12	1626	22 (8-26)	Ref.	727	22 (8-26)	1.02 (0.97–1.07)	646	21 (8-26)	1.01 (0.96–1.07)	81
Toxicity and neural repair	EPHA6	rs301927	13 - 24	1602	5 (0-34)	Ref.	715	5 (0-32)	0.96 (0.86–1.07)	637	5 (0-33)	0.97 (0.87–1.09)	78
Toxicity and neural repair	EPHA6	rs301927	25 - 60	1556	1 (0-35)	Ref.	689	2 (0-33)	0.93 (0.80–1.08)	614	2 (0-30)	0.91 (0.78–1.06)	75
Toxicity and neural repair	FGD4	rs10771973	-12 - 0	1224	1 (0-3)	Ref.	1169	1 (0-3)	1.11 (0.94–1.32)	968	1 (0-4)	1.12 (0.94–1.35)	201	1 (0-3)	1.07 (0.78–1.46)
Toxicity and neural repair	FGD4	rs10771973	1 - 6	1224	26 (26-26)	Ref.	1169	26 (26-26)	1.01 (0.98–1.04)	968	26 (26-26)	1.01 (0.98–1.04)	201	26 (26-26)	1.02 (0.96–1.08)
Toxicity and neural repair	FGD4	rs10771973	7 - 12	1212	21 (7-26)	Ref.	1163	23 (8-26)	1.04 (0.99–1.09)	963	23 (8-26)	1.03 (0.98–1.08)	200	22 (10-26)	1.06 (0.98–1.15)
Toxicity and neural repair	FGD4	rs10771973	13 - 24	1195	5 (0-33)	Ref.	1144	6 (0-36)	1.07 (0.97–1.18)	949	6 (0-36)	1.07 (0.97–1.19)	195	5 (0-37)	1.08 (0.90–1.30)
Toxicity and neural repair	FGD4	rs10771973	25 - 60	1155	1 (0-31)	Ref.	1110	3 (0-40)	1.08 (0.95–1.24)	919	3 (0-37)	1.09 (0.95–1.25)	191	1 (0-47)	1.07 (0.84–1.35)
Abbreivations: CI, Confidence interval; IQR, Inter quartile range; RR, rate ratio
1 Due to small number and thus low statistical power, we only report results for SNPs with at least 100 homozygous women.
2 N represents the total number number of women in the group; all women will not necessarily have received the given type of benefit.

## Sheet: S_Table_5
Supplementary Table 5. Associations between 21 selected SNPs and receipt of labor market-related benefits in 2,430 premenopausal women diagnosed with breast cancer in Denmark (2007-2011)
				Non-carriers			Variant carriers (heterozygotes + homozygotes)			Heterozygotes			Homozygotes1
Type	Gene	RefSeq number	Months since diagnosis	N2	Median of weeks (IQR)	RR (95% CI)	N2	Median of weeks (IQR)	RR (95% CI)	N2	Median of weeks (IQR)	RR (95% CI)	N2	Median of weeks (IQR)	RR (95% CI)
Metabolism	CYP1B1	rs1056836	-12 - 0	795	0 (0-0)	Ref.	1563	0 (0-0)	0.83 (0.63–1.10)	1068	0 (0-0)	0.86 (0.63–1.16)	495	0 (0-0)	0.79 (0.54–1.14)
Metabolism	CYP1B1	rs1056836	1 - 6	795	0 (0-0)	Ref.	1563	0 (0-0)	0.75 (0.44–1.27)	1068	0 (0-0)	0.83 (0.47–1.45)	495	0 (0-0)	0.58 (0.27–1.25)
Metabolism	CYP1B1	rs1056836	7 - 12	791	0 (0-0)	Ref.	1551	0 (0-0)	0.80 (0.51–1.26)	1060	0 (0-0)	0.87(0.54–1.40)	491	0 (0-0)	0.66 (0.35–1.28)
Metabolism	CYP1B1	rs1056836	13 - 24	779	0 (0-0)	Ref.	1528	0 (0-0)	0.87 (0.66–1.15)	1044	0 (0-0)	0.86 (0.63–1.17)	484	0 (0-0)	0.89 (0.62–1.29)
Metabolism	CYP1B1	rs1056836	25 - 60	746	0 (0-0)	Ref.	1487	0 (0-0)	0.82 (0.65–1.04)	1016	0 (0-0)	0.78 (0.60–1.01)	471	0 (0-0)	0.92 (0.68–1.26)
Metabolism	CYP3A	rs10273424	-12 - 0	1923	0 (0-0)	Ref.	398	0 (0-0)	0.87 (0.59–1.27)	383	0 (0-0)	0.86 (0.59–1.27)	15
Metabolism	CYP3A	rs10273424	1 - 6	1923	0 (0-0)	Ref.	398	0 (0-0)	0.79 (0.38–1.63)	383	0 (0-0)	0.82 (0.40–1.70)	15
Metabolism	CYP3A	rs10273424	7 - 12	1911	0 (0-0)	Ref.	393	0 (0-0)	1.07 (0.60–1.90)	378	0 (0-0)	1.11 (0.63–1.97)	15
Metabolism	CYP3A	rs10273424	13 - 24	1883	0 (0-0)	Ref.	387	0 (0-0)	0.88 (0.60–1.28)	373	0 (0-0)	0.91 (0.62–1.33)	14
Metabolism	CYP3A	rs10273424	25 - 60	1816	0 (0-0)	Ref.	383	0 (0-0)	0.90 (0.66–1.23)	370	0 (0-0)	0.92 (0.67–1.26)	13
Metabolism	CYP3A4	rs2740574	-12 - 0	2179	0 (0-0)	Ref.	183	0 (0-0)	1.12 (0.69–1.83)	172	0 (0-0)	1.12 (0.68–1.86)	11
Metabolism	CYP3A4	rs2740574	1 - 6	2179	0 (0-0)	Ref.	183	0 (0-0)	1.59 (0.72–3.52)	172	0 (0-0)	1.42 (0.60–3.35)	11
Metabolism	CYP3A4	rs2740574	7 - 12	2166	0 (0-0)	Ref.	181	0 (0-0)	1.27 (0.60–2.69)	171	0 (0-0)	1.12 (0.50–2.50)	10
Metabolism	CYP3A4	rs2740574	13 - 24	2134	0 (0-0)	Ref.	178	0 (0-0)	1.72 (1.13–2.63)	168	0 (0-0)	1.51 (0.95–2.39)	10
Metabolism	CYP3A4	rs2740574	25 - 60	2062	0 (0-0)	Ref.	176	0 (0-0)	1.32 (0.89–1.96)	166	0 (0-0)	1.23 (0.81–1.86)	10
Metabolism	CYP3A4	rs35599367	-12 - 0	2201	0 (0-0)	Ref.	147	0 (0-0)	0.61 (0.29–1.28)	139	0 (0-0)	0.64 (0.30–1.35)	8
Metabolism	CYP3A4	rs35599367	1 - 6	2201	0 (0-0)	Ref.	147	0 (0-0)	1.25 (0.48–3.24)	139	0 (0-0)	1.32 (0.51–3.42)	8
Metabolism	CYP3A4	rs35599367	7 - 12	2185	0 (0-0)	Ref.	146	0 (0-0)	1.26 (0.54–2.93)	138	0 (0-0)	1.19 (0.48–2.95)	8
Metabolism	CYP3A4	rs35599367	13 - 24	2151	0 (0-0)	Ref.	145	0 (0-0)	0.89 (0.48–1.65)	137	0 (0-0)	0.84 (0.43–1.63)	8
Metabolism	CYP3A4	rs35599367	25 - 60	2086	0 (0-0)	Ref.	139	0 (0-0)	0.54 (0.30–0.98)	131	0 (0-0)	0.48 (0.24–0.93)	8
Metabolism	CYP3A5	rs776746	-12 - 0	2053	0 (0-0)	Ref.	332	0 (0-0)	1.32 (0.93–1.89)	310	0 (0-0)	1.32 (0.91–1.91)	22
Metabolism	CYP3A5	rs776746	1 - 6	2053	0 (0-0)	Ref.	332	0 (0-0)	1.50 (0.80–2.81)	310	0 (0-0)	1.46 (0.76–2.81)	22
Metabolism	CYP3A5	rs776746	7 - 12	2038	0 (0-0)	Ref.	329	0 (0-0)	1.46 (0.84–2.56)	308	0 (0-0)	1.48 (0.83–2.64)	21
Metabolism	CYP3A5	rs776746	13 - 24	2012	0 (0-0)	Ref.	321	0 (0-0)	1.66 (1.18–2.33)	300	0 (0-0)	1.64 (1.15–2.34)	21
Metabolism	CYP3A5	rs776746	25 - 60	1945	0 (0-0)	Ref.	315	0 (0-5)	1.44 (1.08–1.92)	294	0 (0-2)	1.37 (1.01–1.85)	21
Metabolism	GSTP1	rs1138272	-12 - 0	2040	0 (0-0)	Ref.	365	0 (0-0)	0.71 (0.48–1.05)	347	0 (0-0)	0.72 (0.48–1.08)	18
Metabolism	GSTP1	rs1138272	1 - 6	2040	0 (0-0)	Ref.	365	0 (0-0)	0.18 (0.05–0.64)	347	0 (0-0)	0.19 (0.05–0.68)	18
Metabolism	GSTP1	rs1138272	7 - 12	2026	0 (0-0)	Ref.	362	0 (0-0)	0.28 (0.10–0.76)	344	0 (0-0)	0.29 (0.10–0.80)	18
Metabolism	GSTP1	rs1138272	13 - 24	1996	0 (0-0)	Ref.	356	0 (0-0)	0.49 (0.30–0.80)	338	0 (0-0)	0.50 (0.30–0.83)	18
Metabolism	GSTP1	rs1138272	25 - 60	1939	0 (0-0)	Ref.	341	0 (0-0)	0.75 (0.53–1.06)	323	0 (0-0)	0.76 (0.54–1.08)	18
Transport	ABCB1	rs1045642	-12 - 0	723	0 (0-0)	Ref.	1663	0 (0-0)	1.27 (0.93–1.72)	1196	0 (0-0)	1.32 (0.96–1.81)	467	0 (0-0)	1.14 (0.76–1.71)
Transport	ABCB1	rs1045642	1 - 6	723	0 (0-0)	Ref.	1663	0 (0-0)	1.22 (0.69–2.15)	1196	0 (0-0)	1.03 (0.56–1.91)	467	0 (0-0)	1.71 (0.88–3.35)
Transport	ABCB1	rs1045642	7 - 12	721	0 (0-0)	Ref.	1647	0 (0-0)	1.26 (0.76–2.07)	1185	0 (0-0)	1.07 (0.62–1.83)	462	0 (0-0)	1.75 (0.97–3.13)
Transport	ABCB1	rs1045642	13 - 24	715	0 (0-0)	Ref.	1618	0 (0-0)	1.21 (0.90–1.64)	1163	0 (0-0)	1.18 (0.86–1.63)	455	0 (0-0)	1.30 (0.88–1.91)
Transport	ABCB1	rs1045642	25 - 60	697	0 (0-0)	Ref.	1564	0 (0-0)	1.06 (0.83–1.35)	1123	0 (0-0)	1.08 (0.84–1.40)	441	0 (0-0)	1.01 (0.72–1.41)
Transport	ABCB1	rs1128503	-12 - 0	783	0 (0-0)	Ref.	1583	0 (0-0)	0.86 (0.65–1.14)	1160	0 (0-0)	0.85 (0.63–1.15)	423	0 (0-0)	0.89 (0.60–1.32)
Transport	ABCB1	rs1128503	1 - 6	783	0 (0-0)	Ref.	1583	0 (0-0)	1.00 (0.58–1.73)	1160	0 (0-0)	0.94 (0.52–1.68)	423	0 (0-0)	1.18 (0.58–2.42)
Transport	ABCB1	rs1128503	7 - 12	774	0 (0-0)	Ref.	1574	0 (0-0)	0.80 (0.51–1.25)	1153	0 (0-0)	0.72 (0.44–1.18)	421	0 (0-0)	1.01 (0.54–1.86)
Transport	ABCB1	rs1128503	13 - 24	758	0 (0-0)	Ref.	1555	0 (0-0)	0.82 (0.62–1.09)	1137	0 (0-0)	0.82 (0.61–1.10)	418	0 (0-0)	0.82 (0.55–1.24)
Transport	ABCB1	rs1128503	25 - 60	733	0 (0-0)	Ref.	1508	0 (0-0)	0.97 (0.76–1.24)	1104	0 (0-0)	0.91 (0.70–1.18)	404	0 (0-0)	1.13 (0.82–1.55)
Transport	ABCB1	rs2032582	-12 - 0	759	0 (0-0)	Ref.	1599	0 (0-0)	0.88 (0.66–1.17)	1157	0 (0-0)	0.89 (0.65–1.20)	442	0 (0-0)	0.86 (0.58–1.28)
Transport	ABCB1	rs2032582	1 - 6	759	0 (0-0)	Ref.	1599	0 (0-0)	0.91 (0.54–1.55)	1157	0 (0-0)	0.84 (0.47–1.49)	442	0 (0-0)	1.10 (0.55–2.19)
Transport	ABCB1	rs2032582	7 - 12	750	0 (0-0)	Ref.	1590	0 (0-0)	0.82 (0.53–1.28)	1152	0 (0-0)	0.76 (0.47–1.24)	438	0 (0-0)	0.98 (0.54–1.80)
Transport	ABCB1	rs2032582	13 - 24	735	0 (0-0)	Ref.	1571	0 (0-0)	0.79 (0.60–1.05)	1137	0 (0-0)	0.79 (0.58–1.07)	434	0 (0-0)	0.79 (0.53–1.19)
Transport	ABCB1	rs2032582	25 - 60	711	0 (0-0)	Ref.	1523	0 (0-0)	0.94 (0.74–1.20)	1105	0 (0-0)	0.89 (0.68–1.15)	418	0 (0-0)	1.08 (0.78–1.48)
Transport	ABCC2	rs12762549	-12 - 0	714	0 (0-0)	Ref.	1645	0 (0-0)	0.92 (0.69–1.24)	1111	0 (0-0)	0.89 (0.64–1.22)	534	0 (0-0)	0.99 (0.68–1.43)
Transport	ABCC2	rs12762549	1 - 6	714	0 (0-0)	Ref.	1645	0 (0-0)	0.86 (0.49–1.49)	1111	0 (0-0)	0.91 (0.51–1.65)	534	0 (0-0)	0.73 (0.34–1.56)
Transport	ABCC2	rs12762549	7 - 12	708	0 (0-0)	Ref.	1634	0 (0-0)	0.71 (0.45–1.12)	1102	0 (0-0)	0.74 (0.45–1.22)	532	0 (0-0)	0.64 (0.35–1.19)
Transport	ABCC2	rs12762549	13 - 24	698	0 (0-0)	Ref.	1609	0 (0-0)	0.83 (0.62–1.11)	1086	0 (0-0)	0.86 (0.63–1.18)	523	0 (0-0)	0.75 (0.50–1.11)
Transport	ABCC2	rs12762549	25 - 60	676	0 (0-0)	Ref.	1558	0 (0-0)	1.00 (0.78–1.28)	1056	0 (0-0)	0.99 (0.76–1.30)	502	0 (0-0)	1.01 (0.74–1.39)
Transport	ABCG2	rs2231142	-12 - 0	1913	0 (0-0)	Ref.	462	0 (0-0)	0.77 (0.53–1.11)	437	0 (0-0)	0.75 (0.52–1.10)	25
Transport	ABCG2	rs2231142	1 - 6	1913	0 (0-0)	Ref.	462	0 (0-0)	0.88 (0.45–1.72)	437	0 (0-0)	0.83 (0.41–1.68)	25
Transport	ABCG2	rs2231142	7 - 12	1901	0 (0-0)	Ref.	458	0 (0-0)	1.07 (0.62–1.86)	433	0 (0-0)	1.05 (0.59–1.84)	25
Transport	ABCG2	rs2231142	13 - 24	1869	0 (0-0)	Ref.	454	0 (0-0)	1.06 (0.76–1.49)	429	0 (0-0)	1.05 (0.74–1.49)	25
Transport	ABCG2	rs2231142	25 - 60	1810	0 (0-0)	Ref.	440	0 (0-0)	0.94 (0.69–1.26)	416	0 (0-0)	0.95 (0.70–1.29)	24
Transport	SLCO1B1	rs2306283	-12 - 0	843	0 (0-0)	Ref.	1490	0 (0-0)	0.91 (0.69–1.21)	1070	0 (0-0)	0.78 (0.57–1.06)	420	0 (0-0)	1.26 (0.88–1.80)
Transport	SLCO1B1	rs2306283	1 - 6	843	0 (0-0)	Ref.	1490	0 (0-0)	0.86 (0.51–1.46)	1070	0 (0-0)	0.72 (0.40–1.30)	420	0 (0-0)	1.23 (0.63–2.39)
Transport	SLCO1B1	rs2306283	7 - 12	839	0 (0-0)	Ref.	1478	0 (0-0)	1.01 (0.64–1.60)	1062	0 (0-0)	0.83 (0.50–1.38)	416	0 (0-0)	1.48 (0.84–2.59)
Transport	SLCO1B1	rs2306283	13 - 24	828	0 (0-0)	Ref.	1456	0 (0-0)	1.21 (0.90–1.62)	1044	0 (0-0)	1.02 (0.74–1.40)	412	0 (0-0)	1.71 (1.20–2.43)
Transport	SLCO1B1	rs2306283	25 - 60	808	0 (0-0)	Ref.	1403	0 (0-0)	1.02 (0.80–1.29)	1010	0 (0-0)	0.89 (0.69–1.15)	393	0 (0-1)	1.35 (1.00–1.83)
Transport	SLCO1B1	rs414956	-12 - 0	1729	0 (0-0)	Ref.	610	0 (0-0)	0.99 (0.72–1.35)	557	0 (0-0)	0.94 (0.68–1.30)	53
Transport	SLCO1B1	rs414956	1 - 6	1729	0 (0-0)	Ref.	610	0 (0-0)	1.03 (0.57–1.86)	557	0 (0-0)	0.89 (0.47–1.69)	53
Transport	SLCO1B1	rs414956	7 - 12	1720	0 (0-0)	Ref.	605	0 (0-0)	1.00 (0.61–1.64)	553	0 (0-0)	0.95 (0.56–1.60)	52
Transport	SLCO1B1	rs414956	13 - 24	1688	0 (0-0)	Ref.	601	0 (0-0)	1.06 (0.78–1.43)	549	0 (0-0)	1.03 (0.75–1.41)	52
Transport	SLCO1B1	rs414956	25 - 60	1640	0 (0-0)	Ref.	579	0 (0-0)	0.89 (0.68–1.16)	530	0 (0-0)	0.83 (0.62–1.09)	49
Transport	SLCO1B3	rs11045585	-12 - 0	1785	0 (0-0)	Ref.	602	0 (0-0)	0.92 (0.67–1.27)	543	0 (0-0)	0.88 (0.63–1.23)	59
Transport	SLCO1B3	rs11045585	1 - 6	1785	0 (0-0)	Ref.	602	0 (0-0)	0.93 (0.51–1.69)	543	0 (0-0)	0.80 (0.41–1.55)	59
Transport	SLCO1B3	rs11045585	7 - 12	1775	0 (0-0)	Ref.	597	0 (0-0)	0.82 (0.48–1.40)	539	0 (0-0)	0.76 (0.43–1.35)	58
Transport	SLCO1B3	rs11045585	13 - 24	1746	0 (0-0)	Ref.	592	0 (0-0)	0.99 (0.73–1.35)	535	0 (0-0)	1.00 (0.73–1.37)	57
Transport	SLCO1B3	rs11045585	25 - 60	1691	0 (0-0)	Ref.	573	0 (0-0)	1.07 (0.83–1.38)	517	0 (0-0)	1.09 (0.84–1.42)	56
DNA repair	ERCC1	rs11615	-12 - 0	971	0 (0-0)	Ref.	1423	0 (0-0)	1.25 (0.94–1.66)	1093	0 (0-0)	1.23 (0.91–1.65)	330	0 (0-0)	1.33 (0.88–2.01)
DNA repair	ERCC1	rs11615	1 - 6	971	0 (0-0)	Ref.	1423	0 (0-0)	1.18 (0.69–2.02)	1093	0 (0-0)	1.04 (0.58–1.85)	330	0 (0-0)	1.65 (0.80–3.40)
DNA repair	ERCC1	rs11615	7 - 12	960	0 (0-0)	Ref.	1416	0 (0-0)	0.96 (0.61–1.50)	1087	0 (0-0)	0.86 (0.53–1.39)	329	0 (0-0)	1.30 (0.70–2.44)
DNA repair	ERCC1	rs11615	13 - 24	947	0 (0-0)	Ref.	1394	0 (0-0)	1.17 (0.88–1.55)	1069	0 (0-0)	1.10 (0.82–1.49)	325	0 (0-0)	1.39 (0.93–2.07)
DNA repair	ERCC1	rs11615	25 - 60	919	0 (0-0)	Ref.	1349	0 (0-0)	1.00 (0.79–1.26)	1039	0 (0-0)	0.97 (0.76–1.24)	310	0 (0-0)	1.10 (0.77–1.55)
DNA repair	ERCC1	rs3212986	-12 - 0	1410	0 (0-0)	Ref.	967	0 (0-0)	1.09 (0.83–1.44)	846	0 (0-0)	1.07 (0.81–1.43)	121	0 (0-0)	1.24 (0.69–2.23)
DNA repair	ERCC1	rs3212986	1 - 6	1410	0 (0-0)	Ref.	967	0 (0-0)	1.30 (0.78–2.19)	846	0 (0-0)	1.25 (0.73–2.15)	121	0 (0-0)	1.67 (0.60–4.63)
DNA repair	ERCC1	rs3212986	7 - 12	1396	0 (0-0)	Ref.	964	0 (0-0)	1.09 (0.70–1.71)	843	0 (0-0)	1.08 (0.68–1.71)	121	0 (0-0)	1.20 (0.45–3.19)
DNA repair	ERCC1	rs3212986	13 - 24	1377	0 (0-0)	Ref.	948	0 (0-0)	0.99 (0.75–1.31)	829	0 (0-0)	0.97 (0.73–1.30)	119	0 (0-0)	1.12 (0.60–2.07)
DNA repair	ERCC1	rs3212986	25 - 60	1340	0 (0-0)	Ref.	916	0 (0-0)	0.90 (0.71–1.14)	804	0 (0-0)	0.93 (0.73–1.19)	112	0 (0-0)	0.70 (0.38–1.28)
DNA repair	ERCC2	rs13181	-12 - 0	984	0 (0-0)	Ref.	1363	0 (0-0)	0.99 (0.75–1.30)	1001	0 (0-0)	0.98 (0.73–1.32)	362	0 (0-0)	1.01 (0.67–1.52)
DNA repair	ERCC2	rs13181	1 - 6	984	0 (0-0)	Ref.	1363	0 (0-0)	0.78 (0.46–1.31)	1001	0 (0-0)	0.55 (0.29–1.02)	362	0 (0-0)	1.43 (0.76–2.72)
DNA repair	ERCC2	rs13181	7 - 12	977	0 (0-0)	Ref.	1355	0 (0-0)	0.84 (0.54–1.30)	995	0 (0-0)	0.62 (0.37–1.03)	360	0 (0-0)	1.44 (0.83–2.51)
DNA repair	ERCC2	rs13181	13 - 24	964	0 (0-0)	Ref.	1332	0 (0-0)	1.07 (0.81–1.42)	981	0 (0-0)	1.06 (0.79–1.44)	351	0 (0-0)	1.08 (0.73–1.62)
DNA repair	ERCC2	rs13181	25 - 60	932	0 (0-0)	Ref.	1292	0 (0-0)	0.78 (0.62–0.99)	952	0 (0-0)	0.81 (0.64–1.04)	340	0 (0-0)	0.69 (0.48–1.01)
Toxicity and neural repair	EPHA4	rs17348202	-12 - 0	2150	0 (0-0)	Ref.	231	0 (0-0)	1.62 (1.09–2.41)	219	0 (0-0)	1.58 (1.05–2.38)	12
Toxicity and neural repair	EPHA4	rs17348202	1 - 6	2150	0 (0-0)	Ref.	231	0 (0-0)	2.46 (1.30–4.64)	219	0 (0-0)	2.59 (1.37–4.89)	12
Toxicity and neural repair	EPHA4	rs17348202	7 - 12	2135	0 (0-0)	Ref.	231	0 (0-0)	1.79 (0.97–3.29)	219	0 (0-0)	1.87 (1.01–3.46)	12
Toxicity and neural repair	EPHA4	rs17348202	13 - 24	2104	0 (0-0)	Ref.	227	0 (0-0)	1.48 (0.98–2.25)	215	0 (0-0)	1.47 (0.96–2.26)	12
Toxicity and neural repair	EPHA4	rs17348202	25 - 60	2033	0 (0-0)	Ref.	225	0 (0-0)	1.37 (0.96–1.94)	213	0 (0-0)	1.27 (0.87–1.84)	12
Toxicity and neural repair	EPHA5	rs7349683	-12 - 0	1002	0 (0-0)	Ref.	1390	0 (0-0)	1.08 (0.82–1.42)	1087	0 (0-0)	1.12 (0.84–1.50)	303	0 (0-0)	0.91 (0.58–1.43)
Toxicity and neural repair	EPHA5	rs7349683	1 - 6	1002	0 (0-0)	Ref.	1390	0 (0-0)	0.81 (0.49–1.34)	1087	0 (0-0)	0.75 (0.43–1.30)	303	0 (0-0)	1.01 (0.47–2.19)
Toxicity and neural repair	EPHA5	rs7349683	7 - 12	995	0 (0-0)	Ref.	1379	0 (0-0)	0.77 (0.50–1.19)	1080	0 (0-0)	0.78 (0.50–1.24)	299	0 (0-0)	0.73 (0.35–1.54)
Toxicity and neural repair	EPHA5	rs7349683	13 - 24	979	0 (0-0)	Ref.	1360	0 (0-0)	0.91 (0.69–1.20)	1064	0 (0-0)	0.98 (0.74–1.30)	296	0 (0-0)	0.67 (0.41–1.08)
Toxicity and neural repair	EPHA5	rs7349683	25 - 60	953	0 (0-0)	Ref.	1313	0 (0-0)	0.79 (0.63–0.99)	1033	0 (0-0)	0.84 (0.66–1.06)	280	0 (0-0)	0.60 (0.39–0.92)
Toxicity and neural repair	EPHA6	rs301927	-12 - 0	1635	0 (0-0)	Ref.	734	0 (0-0)	1.05 (0.79–1.40)	653	0 (0-0)	0.92 (0.67–1.25)	81
Toxicity and neural repair	EPHA6	rs301927	1 - 6	1635	0 (0-0)	Ref.	734	0 (0-0)	1.39 (0.83–2.35)	653	0 (0-0)	1.02 (0.56–1.86)	81
Toxicity and neural repair	EPHA6	rs301927	7 - 12	1626	0 (0-0)	Ref.	727	0 (0-0)	1.24 (0.78–1.96)	646	0 (0-0)	0.95 (0.57–1.60)	81
Toxicity and neural repair	EPHA6	rs301927	13 - 24	1602	0 (0-0)	Ref.	715	0 (0-0)	1.20 (0.90–1.59)	637	0 (0-0)	1.10 (0.81–1.49)	78
Toxicity and neural repair	EPHA6	rs301927	25 - 60	1556	0 (0-0)	Ref.	689	0 (0-0)	1.29 (1.02–1.64)	614	0 (0-0)	1.23 (0.95–1.57)	75
Toxicity and neural repair	FGD4	rs10771973	-12 - 0	1224	0 (0-0)	Ref.	1169	0 (0-0)	0.77 (0.59–1.01)	968	0 (0-0)	0.80 (0.60–1.05)	201	0 (0-0)	0.65 (0.35–1.20)
Toxicity and neural repair	FGD4	rs10771973	1 - 6	1224	0 (0-0)	Ref.	1169	0 (0-0)	0.48 (0.28–0.84)	968	0 (0-0)	0.51 (0.29–0.92)	201	0 (0-0)	0.34 (0.09–1.37)
Toxicity and neural repair	FGD4	rs10771973	7 - 12	1212	0 (0-0)	Ref.	1163	0 (0-0)	0.56 (0.35–0.88)	963	0 (0-0)	0.58 (0.36–0.94)	200	0 (0-0)	0.46 (0.16–1.26)
Toxicity and neural repair	FGD4	rs10771973	13 - 24	1195	0 (0-0)	Ref.	1144	0 (0-0)	0.89 (0.68–1.17)	949	0 (0-0)	0.92 (0.69–1.23)	195	0 (0-0)	0.73 (0.42–1.28)
Toxicity and neural repair	FGD4	rs10771973	25 - 60	1155	0 (0-0)	Ref.	1110	0 (0-0)	0.95 (0.76–1.19)	919	0 (0-0)	0.96 (0.76–1.22)	191	0 (0-0)	0.90 (0.57–1.40)
Abbreivations: CI, Confidence interval; IQR, Inter quartile range; RR, rate ratio
1 Due to small number and thus low statistical power, we only report results for SNPs with at least 100 homozygous women.
2 N represents the total number number of women in the group; all women will not necessarily have received the given type of benefit.

## Sheet: S_Table_6
Supplementary Table 6. Associations between 21 selected SNPs and self-support in 2,430 premenopausal women diagnosed with breast cancer in Denmark (2007-2011)
				Non-carriers			Variant carriers (heterozygotes + homozygotes)			Heterozygotes			Homozygotes1
Type	Gene	RefSeq number	Months since diagnosis	N2	Median of weeks (IQR)	RR (95% CI)	N2	Median of weeks (IQR)	RR (95% CI)	N2	Median of weeks (IQR)	RR (95% CI)	N2	Median of weeks (IQR)	RR (95% CI)
Metabolism	CYP1B1	rs1056836	-12 - 0	795	51 (42-52)	Ref.	1563	51 (45-52)	1.02 (0.98–1.06)	1068	51 (44-52)	1.02 (0.98–1.06)	495	51 (45-52)	1.03 (0.98–1.08)
Metabolism	CYP1B1	rs1056836	1 - 6	795	0 (0-0)	Ref.	1563	0 (0-0)	0.88 (0.73–1.08)	1068	0 (0-0)	0.83 (0.67–1.03)	495	0 (0-0)	1.01 (0.78–1.30)
Metabolism	CYP1B1	rs1056836	7 - 12	791	2 (0-16)	Ref.	1551	2 (0-17)	0.98 (0.88–1.08)	1060	1 (0-16)	0.95 (0.85–1.06)	491	3 (0-18)	1.04 (0.91–1.19)
Metabolism	CYP1B1	rs1056836	13 - 24	779	41 (2-52)	Ref.	1528	42 (4-52)	1.02 (0.96–1.08)	1044	42 (3-52)	1.01 (0.95–1.08)	484	43 (8-52)	1.04 (0.97–1.12)
Metabolism	CYP1B1	rs1056836	25 - 60	746	146 (29-156)	Ref.	1487	144 (39-156)	1.01 (0.96–1.06)	1016	146 (46-156)	1.01 (0.96–1.07)	471	143 (27-156)	1.00 (0.93–1.07)
Metabolism	CYP3A	rs10273424	-12 - 0	1923	51 (43-52)	Ref.	398	51 (46-52)	1.03 (0.99–1.08)	383	51 (46-52)	1.03 (0.99–1.08)	15
Metabolism	CYP3A	rs10273424	1 - 6	1923	0 (0-0)	Ref.	398	0 (0-0)	0.97 (0.76–1.25)	383	0 (0-0)	0.99 (0.77–1.28)	15
Metabolism	CYP3A	rs10273424	7 - 12	1911	1 (0-16)	Ref.	393	4 (0-17)	1.07 (0.95–1.22)	378	4 (0-17)	1.06 (0.94–1.21)	15
Metabolism	CYP3A	rs10273424	13 - 24	1883	41 (2-52)	Ref.	387	47 (12-52)	1.10 (1.03–1.18)	373	47 (12-52)	1.10 (1.03–1.18)	14
Metabolism	CYP3A	rs10273424	25 - 60	1816	145 (37-156)	Ref.	383	147 (37-156)	1.03 (0.97–1.10)	370	148 (38-156)	1.03 (0.97–1.10)	13
Metabolism	CYP3A4	rs2740574	-12 - 0	2179	51 (44-52)	Ref.	183	51 (39-52)	0.96 (0.90–1.04)	172	51 (39-52)	0.96 (0.89–1.03)	11
Metabolism	CYP3A4	rs2740574	1 - 6	2179	0 (0-0)	Ref.	183	0 (0-0)	0.98 (0.69–1.40)	172	0 (0-0)	0.91 (0.62–1.33)	11
Metabolism	CYP3A4	rs2740574	7 - 12	2166	2 (0-17)	Ref.	181	0 (0-13)	0.89 (0.73–1.08)	171	0 (0-13)	0.85 (0.69–1.05)	10
Metabolism	CYP3A4	rs2740574	13 - 24	2134	42 (4-52)	Ref.	178	36 (0-52)	0.91 (0.81–1.02)	168	39 (0-52)	0.92 (0.82–1.03)	10
Metabolism	CYP3A4	rs2740574	25 - 60	2062	145 (37-156)	Ref.	176	142 (33-156)	0.96 (0.88–1.06)	166	142 (18-156)	0.96 (0.87–1.06)	10
Metabolism	CYP3A4	rs35599367	-12 - 0	2201	51 (44-52)	Ref.	147	51 (47-52)	1.03 (0.96–1.10)	139	51 (47-52)	1.03 (0.97–1.11)	8
Metabolism	CYP3A4	rs35599367	1 - 6	2201	0 (0-0)	Ref.	147	0 (0-0)	1.19 (0.82–1.73)	139	0 (0-0)	1.26 (0.87–1.82)	8
Metabolism	CYP3A4	rs35599367	7 - 12	2185	2 (0-17)	Ref.	146	2 (0-14)	0.98 (0.80–1.21)	138	3 (0-14)	1.01 (0.82–1.25)	8
Metabolism	CYP3A4	rs35599367	13 - 24	2151	42 (3-52)	Ref.	145	43 (9-52)	1.03 (0.92–1.14)	137	44 (9-52)	1.04 (0.93–1.16)	8
Metabolism	CYP3A4	rs35599367	25 - 60	2086	144 (38-156)	Ref.	139	154 (57-156)	1.04 (0.95–1.15)	131	154 (64-156)	1.05 (0.96–1.16)	8
Metabolism	CYP3A5	rs776746	-12 - 0	2053	51 (44-52)	Ref.	332	51 (44-52)	0.99 (0.94–1.04)	310	51 (44-52)	0.99 (0.94–1.04)	22
Metabolism	CYP3A5	rs776746	1 - 6	2053	0 (0-0)	Ref.	332	0 (0-0)	1.18 (0.92–1.53)	310	0 (0-0)	1.24 (0.96–1.61)	22
Metabolism	CYP3A5	rs776746	7 - 12	2038	2 (0-17)	Ref.	329	1 (0-16)	0.96 (0.83–1.11)	308	1 (0-16)	0.99 (0.85–1.15)	21
Metabolism	CYP3A5	rs776746	13 - 24	2012	42 (4-52)	Ref.	321	42 (0-52)	0.93 (0.86–1.02)	300	43 (1-52)	0.96 (0.88–1.05)	21
Metabolism	CYP3A5	rs776746	25 - 60	1945	145 (39-156)	Ref.	315	144 (39-156)	0.97 (0.91–1.04)	294	145 (40-156)	0.98 (0.92–1.06)	21
Metabolism	GSTP1	rs1138272	-12 - 0	2040	51 (44-52)	Ref.	365	51 (44-52)	1.03 (0.98–1.07)	347	51 (44-52)	1.03 (0.98–1.07)	18
Metabolism	GSTP1	rs1138272	1 - 6	2040	0 (0-0)	Ref.	365	0 (0-0)	0.94 (0.72–1.23)	347	0 (0-0)	0.91 (0.69–1.20)	18
Metabolism	GSTP1	rs1138272	7 - 12	2026	2 (0-17)	Ref.	362	0 (0-16)	0.94 (0.81–1.08)	344	0 (0-16)	0.92 (0.80–1.07)	18
Metabolism	GSTP1	rs1138272	13 - 24	1996	42 (4-52)	Ref.	356	42 (3-52)	0.98 (0.91–1.06)	338	41 (3-52)	0.98 (0.90–1.06)	18
Metabolism	GSTP1	rs1138272	25 - 60	1939	145 (37-156)	Ref.	341	144 (36-156)	1.01 (0.95–1.08)	323	144 (29-156)	1.01 (0.94–1.08)	18
Transport	ABCB1	rs1045642	-12 - 0	723	51 (45-52)	Ref.	1663	51 (43-52)	0.98 (0.94–1.02)	1196	51 (44-52)	0.98 (0.94–1.02)	467	51 (42-52)	0.97 (0.93–1.03)
Transport	ABCB1	rs1045642	1 - 6	723	0 (0-0)	Ref.	1663	0 (0-0)	0.95 (0.78–1.17)	1196	0 (0-0)	0.94 (0.76–1.17)	467	0 (0-0)	0.97 (0.74–1.28)
Transport	ABCB1	rs1045642	7 - 12	721	2 (0-16)	Ref.	1647	2 (0-17)	1.01 (0.90–1.12)	1185	2 (0-17)	1.00 (0.90–1.12)	462	3 (0-16)	1.01 (0.88–1.17)
Transport	ABCB1	rs1045642	13 - 24	715	43 (4-52)	Ref.	1618	42 (3-52)	1.00 (0.94–1.06)	1163	41 (5-52)	1.00 (0.94–1.06)	455	44 (0-52)	1.01 (0.93–1.10)
Transport	ABCB1	rs1045642	25 - 60	697	142 (37-156)	Ref.	1564	146 (38-156)	1.00 (0.95–1.06)	1123	146 (42-156)	1.02 (0.96–1.07)	441	145 (26-156)	0.97 (0.90–1.04)
Transport	ABCB1	rs1128503	-12 - 0	783	50 (42-52)	Ref.	1583	51 (45-52)	1.02 (0.98–1.06)	1160	51 (45-52)	1.03 (0.99–1.07)	423	51 (42-52)	0.99 (0.94–1.05)
Transport	ABCB1	rs1128503	1 - 6	783	0 (0-0)	Ref.	1583	0 (0-0)	1.00 (0.82–1.23)	1160	0 (0-0)	1.00 (0.81–1.24)	423	0 (0-0)	1.01 (0.76–1.33)
Transport	ABCB1	rs1128503	7 - 12	774	1 (0-16)	Ref.	1574	2 (0-17)	1.01 (0.91–1.12)	1153	2 (0-17)	1.03 (0.93–1.16)	421	0 (0-14)	0.94 (0.81–1.09)
Transport	ABCB1	rs1128503	13 - 24	758	44 (2-52)	Ref.	1555	41 (4-52)	0.98 (0.92–1.04)	1137	42 (6-52)	0.99 (0.93–1.05)	418	39 (1-52)	0.94 (0.87–1.03)
Transport	ABCB1	rs1128503	25 - 60	733	145 (38-156)	Ref.	1508	144 (37-156)	1.01 (0.96–1.06)	1104	147 (47-156)	1.03 (0.97–1.09)	404	136 (17-156)	0.96 (0.89–1.03)
Transport	ABCB1	rs2032582	-12 - 0	759	50 (42-52)	Ref.	1599	51 (44-52)	1.02 (0.98–1.06)	1157	51 (45-52)	1.02 (0.98–1.06)	442	51 (44-52)	1.01 (0.96–1.07)
Transport	ABCB1	rs2032582	1 - 6	759	0 (0-0)	Ref.	1599	0 (0-0)	1.01 (0.82–1.24)	1157	0 (0-0)	0.97 (0.78–1.21)	442	0 (0-0)	1.10 (0.85–1.44)
Transport	ABCB1	rs2032582	7 - 12	750	1 (0-17)	Ref.	1590	2 (0-17)	1.02 (0.92–1.13)	1152	3 (0-17)	1.04 (0.93–1.16)	438	1 (0-16)	0.97 (0.84–1.13)
Transport	ABCB1	rs2032582	13 - 24	735	43 (1-52)	Ref.	1571	42 (5-52)	1.01 (0.95–1.07)	1137	43 (6-52)	1.02 (0.96–1.09)	434	40 (2-52)	0.98 (0.91–1.07)
Transport	ABCB1	rs2032582	25 - 60	711	144 (25-156)	Ref.	1523	145 (42-156)	1.04 (0.99–1.10)	1105	146 (46-156)	1.05 (1.00–1.11)	418	141 (36-156)	1.00 (0.93–1.08)
Transport	ABCC2	rs12762549	-12 - 0	714	51 (43-52)	Ref.	1645	51 (44-52)	1.02 (0.98–1.06)	1111	51 (44-52)	1.02 (0.98–1.07)	534	51 (45-52)	1.01 (0.97–1.06)
Transport	ABCC2	rs12762549	1 - 6	714	0 (0-0)	Ref.	1645	0 (0-0)	1.05 (0.85–1.29)	1111	0 (0-0)	1.08 (0.87–1.35)	534	0 (0-0)	0.96 (0.74–1.26)
Transport	ABCC2	rs12762549	7 - 12	708	2 (0-17)	Ref.	1634	2 (0-17)	0.98 (0.88–1.09)	1102	3 (0-18)	1.03 (0.92–1.16)	532	0 (0-14)	0.88 (0.76–1.02)
Transport	ABCC2	rs12762549	13 - 24	698	44 (3-52)	Ref.	1609	41 (4-52)	0.99 (0.93–1.05)	1086	42 (6-52)	1.00 (0.94–1.07)	523	39 (0-52)	0.96 (0.89–1.04)
Transport	ABCC2	rs12762549	25 - 60	676	146 (26-156)	Ref.	1558	144 (40-156)	1.00 (0.95–1.05)	1056	144 (45-156)	1.01 (0.95–1.06)	502	144 (37-156)	0.98 (0.92–1.05)
Transport	ABCG2	rs2231142	-12 - 0	1913	51 (43-52)	Ref.	462	51 (46-52)	1.03 (0.98–1.07)	437	51 (47-52)	1.03 (0.98–1.07)	25
Transport	ABCG2	rs2231142	1 - 6	1913	0 (0-0)	Ref.	462	0 (0-0)	1.01 (0.79–1.29)	437	0 (0-0)	1.03 (0.81–1.32)	25
Transport	ABCG2	rs2231142	7 - 12	1901	1 (0-16)	Ref.	458	3 (0-16)	1.03 (0.91–1.17)	433	2 (0-17)	1.02 (0.90–1.16)	25
Transport	ABCG2	rs2231142	13 - 24	1869	42 (3-52)	Ref.	454	42 (6-52)	1.02 (0.95–1.09)	429	41 (4-52)	1.01 (0.94–1.08)	25
Transport	ABCG2	rs2231142	25 - 60	1810	144 (38-156)	Ref.	440	146 (30-156)	0.99 (0.94–1.06)	416	145 (29-156)	0.99 (0.93–1.05)	24
Transport	SLCO1B1	rs2306283	-12 - 0	843	51 (43-52)	Ref.	1490	51 (44-52)	1.00 (0.97–1.04)	1070	51 (45-52)	1.01 (0.97–1.05)	420	50 (40-52)	0.98 (0.93–1.04)
Transport	SLCO1B1	rs2306283	1 - 6	843	0 (0-0)	Ref.	1490	0 (0-0)	1.06 (0.87–1.30)	1070	0 (0-0)	1.09 (0.88–1.35)	420	0 (0-0)	0.99 (0.75–1.32)
Transport	SLCO1B1	rs2306283	7 - 12	839	1 (0-16)	Ref.	1478	2 (0-17)	1.03 (0.92–1.14)	1062	2 (0-17)	1.03 (0.92–1.15)	416	2 (0-17)	1.01 (0.88–1.17)
Transport	SLCO1B1	rs2306283	13 - 24	828	42 (3-52)	Ref.	1456	42 (4-52)	1.00 (0.95–1.06)	1044	43 (4-52)	1.01 (0.95–1.08)	412	40 (3-52)	0.98 (0.90–1.06)
Transport	SLCO1B1	rs2306283	25 - 60	808	145 (33-156)	Ref.	1403	144 (40-156)	1.01 (0.96–1.06)	1010	147 (42-156)	1.02 (0.96–1.07)	393	142 (40-156)	0.99 (0.92–1.06)
Transport	SLCO1B1	rs414956	-12 - 0	1729	51 (44-52)	Ref.	610	51 (44-52)	1.01 (0.97–1.05)	557	51 (44-52)	1.01 (0.97–1.05)	53
Transport	SLCO1B1	rs414956	1 - 6	1729	0 (0-0)	Ref.	610	0 (0-0)	0.99 (0.79–1.22)	557	0 (0-0)	0.95 (0.76–1.20)	53
Transport	SLCO1B1	rs414956	7 - 12	1720	1 (0-17)	Ref.	605	3 (0-16)	1.00 (0.90–1.12)	553	3 (0-16)	1.00 (0.89–1.12)	52
Transport	SLCO1B1	rs414956	13 - 24	1688	43 (4-52)	Ref.	601	42 (5-52)	1.01 (0.95–1.08)	549	43 (5-52)	1.02 (0.96–1.09)	52
Transport	SLCO1B1	rs414956	25 - 60	1640	145 (35-156)	Ref.	579	144 (57-156)	1.03 (0.98–1.09)	530	144 (63-156)	1.04 (0.98–1.10)	49
Transport	SLCO1B3	rs11045585	-12 - 0	1785	51 (44-52)	Ref.	602	51 (45-52)	1.01 (0.97–1.05)	543	51 (45-52)	1.00 (0.96–1.04)	59
Transport	SLCO1B3	rs11045585	1 - 6	1785	0 (0-0)	Ref.	602	0 (0-0)	1.06 (0.86–1.32)	543	0 (0-0)	1.02 (0.81–1.28)	59
Transport	SLCO1B3	rs11045585	7 - 12	1775	1 (0-16)	Ref.	597	3 (0-17)	1.03 (0.92–1.15)	539	3 (0-16)	1.01 (0.90–1.14)	58
Transport	SLCO1B3	rs11045585	13 - 24	1746	42 (4-52)	Ref.	592	42 (4-52)	1.02 (0.96–1.08)	535	42 (5-52)	1.02 (0.96–1.09)	57
Transport	SLCO1B3	rs11045585	25 - 60	1691	145 (38-156)	Ref.	573	143 (39-156)	0.99 (0.94–1.05)	517	144 (43-156)	0.99 (0.94–1.05)	56
DNA repair	ERCC1	rs11615	-12 - 0	971	51 (45-52)	Ref.	1423	51 (43-52)	0.99 (0.95–1.02)	1093	51 (43-52)	0.99 (0.95–1.02)	330	51 (44-52)	0.99 (0.94–1.04)
DNA repair	ERCC1	rs11615	1 - 6	971	0 (0-0)	Ref.	1423	0 (0-0)	0.93 (0.77–1.13)	1093	0 (0-0)	0.96 (0.79–1.18)	330	0 (0-0)	0.83 (0.61–1.14)
DNA repair	ERCC1	rs11615	7 - 12	960	2 (0-17)	Ref.	1416	2 (0-17)	0.98 (0.89–1.08)	1087	2 (0-16)	0.99 (0.89–1.10)	329	1 (0-17)	0.94 (0.80–1.10)
DNA repair	ERCC1	rs11615	13 - 24	947	42 (2-52)	Ref.	1394	43 (5-52)	1.02 (0.97–1.08)	1069	42 (5-52)	1.02 (0.96–1.08)	325	43 (6-52)	1.05 (0.97–1.14)
DNA repair	ERCC1	rs11615	25 - 60	919	142 (28-156)	Ref.	1349	147 (45-156)	1.03 (0.98–1.08)	1039	147 (37-156)	1.02 (0.97–1.08)	310	146 (66-156)	1.06 (0.99–1.14)
DNA repair	ERCC1	rs3212986	-12 - 0	1410	51 (44-52)	Ref.	967	51 (44-52)	0.99 (0.96–1.03)	846	51 (44-52)	0.99 (0.96–1.03)	121	51 (41-52)	0.98 (0.91–1.07)
DNA repair	ERCC1	rs3212986	1 - 6	1410	0 (0-0)	Ref.	967	0 (0-0)	0.84 (0.69–1.03)	846	0 (0-0)	0.85 (0.69–1.04)	121	0 (0-0)	0.81 (0.50–1.31)
DNA repair	ERCC1	rs3212986	7 - 12	1396	2 (0-17)	Ref.	964	2 (0-16)	0.95 (0.86–1.05)	843	2 (0-16)	0.96 (0.87–1.06)	121	0 (0-12)	0.85 (0.67–1.08)
DNA repair	ERCC1	rs3212986	13 - 24	1377	41 (3-52)	Ref.	948	43 (6-52)	1.03 (0.97–1.09)	829	44 (5-52)	1.02 (0.96–1.08)	119	40 (17-52)	1.07 (0.96–1.20)
DNA repair	ERCC1	rs3212986	25 - 60	1340	144 (29-156)	Ref.	916	148 (55-156)	1.05 (1.00–1.10)	804	148 (49-156)	1.04 (0.99–1.09)	112	150 (80-156)	1.10 (1.00–1.21)
DNA repair	ERCC2	rs13181	-12 - 0	984	51 (44-52)	Ref.	1363	51 (44-52)	1.00 (0.96–1.03)	1001	51 (44-52)	1.00 (0.96–1.04)	362	51 (43-52)	0.99 (0.94–1.05)
DNA repair	ERCC2	rs13181	1 - 6	984	0 (0-0)	Ref.	1363	0 (0-0)	1.00 (0.82–1.21)	1001	0 (0-0)	1.06 (0.87–1.30)	362	0 (0-0)	0.82 (0.60–1.12)
DNA repair	ERCC2	rs13181	7 - 12	977	2 (0-17)	Ref.	1355	2 (0-17)	1.01 (0.91–1.11)	995	2 (0-17)	1.02 (0.92–1.14)	360	1 (0-16)	0.97 (0.84–1.13)
DNA repair	ERCC2	rs13181	13 - 24	964	42 (2-52)	Ref.	1332	43 (6-52)	1.02 (0.96–1.08)	981	42 (5-52)	1.01 (0.95–1.08)	351	43 (8-52)	1.04 (0.96–1.13)
DNA repair	ERCC2	rs13181	25 - 60	932	144 (23-156)	Ref.	1292	146 (50-156)	1.05 (1.00–1.10)	952	146 (46-156)	1.04 (0.99–1.10)	340	146 (70-156)	1.07 (1.00–1.15)
Toxicity and neural repair	EPHA4	rs17348202	-12 - 0	2150	51 (45-52)	Ref.	231	51 (39-52)	0.95 (0.89–1.02)	219	51 (38-52)	0.95 (0.89–1.01)	12
Toxicity and neural repair	EPHA4	rs17348202	1 - 6	2150	0 (0-0)	Ref.	231	0 (0-0)	1.33 (1.00–1.76)	219	0 (0-0)	1.25 (0.93–1.70)	12
Toxicity and neural repair	EPHA4	rs17348202	7 - 12	2135	2 (0-16)	Ref.	231	2 (0-18)	1.07 (0.91–1.26)	219	2 (0-18)	1.03 (0.86–1.22)	12
Toxicity and neural repair	EPHA4	rs17348202	13 - 24	2104	42 (4-52)	Ref.	227	40 (1-52)	0.95 (0.86–1.05)	215	40 (1-52)	0.94 (0.84–1.04)	12
Toxicity and neural repair	EPHA4	rs17348202	25 - 60	2033	145 (40-156)	Ref.	225	144 (17-156)	0.97 (0.89–1.05)	213	145 (17-156)	0.97 (0.89–1.06)	12
Toxicity and neural repair	EPHA5	rs7349683	-12 - 0	1002	51 (44-52)	Ref.	1390	51 (44-52)	1.00 (0.97–1.04)	1087	51 (43-52)	1.00 (0.96–1.04)	303	51 (46-52)	1.02 (0.97–1.08)
Toxicity and neural repair	EPHA5	rs7349683	1 - 6	1002	0 (0-0)	Ref.	1390	0 (0-0)	0.99 (0.81–1.19)	1087	0 (0-0)	1.05 (0.86–1.28)	303	0 (0-0)	0.76 (0.54–1.06)
Toxicity and neural repair	EPHA5	rs7349683	7 - 12	995	1 (0-16)	Ref.	1379	2 (0-17)	1.05 (0.95–1.16)	1080	2 (0-17)	1.05 (0.95–1.17)	299	2 (0-17)	1.04 (0.89–1.22)
Toxicity and neural repair	EPHA5	rs7349683	13 - 24	979	40 (3-52)	Ref.	1360	43 (4-52)	1.03 (0.98–1.09)	1064	43 (3-52)	1.02 (0.96–1.09)	296	44 (8-52)	1.08 (0.99–1.17)
Toxicity and neural repair	EPHA5	rs7349683	25 - 60	953	142 (30-156)	Ref.	1313	146 (41-156)	1.03 (0.98–1.08)	1033	145 (29-156)	1.01 (0.96–1.06)	280	148 (66-156)	1.08 (1.01–1.16)
Toxicity and neural repair	EPHA6	rs301927	-12 - 0	1635	51 (44-52)	Ref.	734	51 (44-52)	1.02 (0.98–1.05)	653	51 (45-52)	1.03 (0.99–1.07)	81
Toxicity and neural repair	EPHA6	rs301927	1 - 6	1635	0 (0-0)	Ref.	734	0 (0-0)	1.00 (0.82–1.23)	653	0 (0-0)	1.03 (0.84–1.27)	81
Toxicity and neural repair	EPHA6	rs301927	7 - 12	1626	2 (0-17)	Ref.	727	2 (0-15)	0.94 (0.85–1.05)	646	2 (0-16)	0.98 (0.88–1.09)	81
Toxicity and neural repair	EPHA6	rs301927	13 - 24	1602	42 (4-52)	Ref.	715	42 (4-52)	1.00 (0.95–1.07)	637	43 (4-52)	1.01 (0.95–1.07)	78
Toxicity and neural repair	EPHA6	rs301927	25 - 60	1556	145 (37-156)	Ref.	689	144 (42-156)	1.00 (0.95–1.05)	614	145 (48-156)	1.01 (0.96–1.06)	75
Toxicity and neural repair	FGD4	rs10771973	-12 - 0	1224	51 (44-52)	Ref.	1169	51 (44-52)	1.00 (0.97–1.03)	968	51 (44-52)	1.00 (0.96–1.03)	201	50 (46-52)	1.02 (0.96–1.08)
Toxicity and neural repair	FGD4	rs10771973	1 - 6	1224	0 (0-0)	Ref.	1169	0 (0-0)	1.04 (0.86–1.26)	968	0 (0-0)	1.05 (0.86–1.27)	201	0 (0-0)	1.04 (0.73–1.48)
Toxicity and neural repair	FGD4	rs10771973	7 - 12	1212	2 (0-16)	Ref.	1163	1 (0-16)	0.97 (0.88–1.07)	963	1 (0-17)	0.98 (0.88–1.09)	200	2 (0-15)	0.94 (0.78–1.13)
Toxicity and neural repair	FGD4	rs10771973	13 - 24	1195	43 (5-52)	Ref.	1144	41 (3-52)	0.97 (0.92–1.03)	949	40 (3-52)	0.97 (0.92–1.03)	195	44 (0-52)	0.98 (0.88–1.09)
Toxicity and neural repair	FGD4	rs10771973	25 - 60	1155	145 (43-156)	Ref.	1110	144 (28-156)	0.98 (0.93–1.03)	919	144 (27-156)	0.98 (0.93–1.03)	191	144 (32-156)	0.99 (0.91–1.08)
Abbreivations: CI, Confidence interval; IQR, Inter quartile range; RR, rate ratio: RS, Reference Sequence (RefSeq)
1 N represents the total number number of women in the group; all women will not necessarily have received the given type of benefit.
2 Due to small number and thus low statistical power, we only report results for SNPs with at least 100 homozygous women.

## Sheet: S_Table_7
Supplementary Table 7. Associations between 21 selected SNPs and receipt of health-related benefits in 1,895 premenopausal ER+/TAM+ women diagnosed with breast cancer in Denmark (2007-2011)
				Non-carriers			Variant carriers (heterozygotes + homozygotes)
Type	Gene	RefSeq number	Months since diagnosis	N1	Median of weeks (IQR)	RR (95% CI)	N1	Median of weeks (IQR)	RR (95% CI)
Metabolism	CYP1B1	rs1056836	-12 - 0	623	1 (0-4)	Ref.	1222	1 (0-3)	0.93 (0.76–1.14)
Metabolism	CYP1B1	rs1056836	1 - 6	623	26 (26-26)	Ref.	1222	26 (26-26)	1.01 (0.97–1.05)
Metabolism	CYP1B1	rs1056836	7 - 12	621	21 (8-26)	Ref.	1214	23 (8-26)	1.01 (0.95–1.07)
Metabolism	CYP1B1	rs1056836	13 - 24	615	5 (0-34)	Ref.	1205	5 (0-33)	0.97 (0.86–1.09)
Metabolism	CYP1B1	rs1056836	25 - 60	600	1 (0-29)	Ref.	1194	2 (0-35)	1.08 (0.91–1.26)
Metabolism	CYP3A	rs10273424	-12 - 0	1507	1 (0-3)	Ref.	311	1 (0-3)	0.99 (0.76–1.29)
Metabolism	CYP3A	rs10273424	1 - 6	1507	26 (26-26)	Ref.	311	26 (26-26)	1.03 (0.98–1.07)
Metabolism	CYP3A	rs10273424	7 - 12	1501	22 (8-26)	Ref.	307	22 (8-26)	1.01 (0.94–1.08)
Metabolism	CYP3A	rs10273424	13 - 24	1488	6 (0-33)	Ref.	305	4 (0-29)	0.89 (0.76–1.04)
Metabolism	CYP3A	rs10273424	25 - 60	1464	1 (0-33)	Ref.	304	1 (0-27)	0.95 (0.78–1.17)
Metabolism	CYP3A4	rs2740574	-12 - 0	1704	1 (0-3)	Ref.	139	1 (0-5)	1.08 (0.76–1.54)
Metabolism	CYP3A4	rs2740574	1 - 6	1704	26 (26-26)	Ref.	139	26 (26-26)	0.98 (0.91–1.05)
Metabolism	CYP3A4	rs2740574	7 - 12	1696	22 (8-26)	Ref.	138	25 (10-26)	1.03 (0.94–1.14)
Metabolism	CYP3A4	rs2740574	13 - 24	1682	5 (0-33)	Ref.	137	6 (0-35)	1.06 (0.86–1.30)
Metabolism	CYP3A4	rs2740574	25 - 60	1657	2 (0-32)	Ref.	136	1 (0-52)	1.07 (0.81–1.40)
Metabolism	CYP3A4	rs35599367	-12 - 0	1719	1 (0-3)	Ref.	111	1 (0-3)	0.93 (0.61–1.43)
Metabolism	CYP3A4	rs35599367	1 - 6	1719	26 (26-26)	Ref.	111	26 (26-26)	0.95 (0.86–1.04)
Metabolism	CYP3A4	rs35599367	7 - 12	1710	22 (8-26)	Ref.	110	21 (9-26)	0.97 (0.86–1.09)
Metabolism	CYP3A4	rs35599367	13 - 24	1696	5 (0-34)	Ref.	110	6 (0-29)	0.93 (0.73–1.19)
Metabolism	CYP3A4	rs35599367	25 - 60	1671	2 (0-32)	Ref.	110	0 (0-49)	1.06 (0.78–1.45)
Metabolism	CYP3A5	rs776746	-12 - 0	1603	1 (0-3)	Ref.	262	1 (0-3)	0.98 (0.74–1.30)
Metabolism	CYP3A5	rs776746	1 - 6	1603	26 (26-26)	Ref.	262	26 (24-26)	0.94 (0.89–1.00)
Metabolism	CYP3A5	rs776746	7 - 12	1594	22 (8-26)	Ref.	260	22 (8-26)	0.98 (0.91–1.06)
Metabolism	CYP3A5	rs776746	13 - 24	1582	5 (0-32)	Ref.	257	6 (0-35)	1.01 (0.86–1.19)
Metabolism	CYP3A5	rs776746	25 - 60	1559	2 (0-31)	Ref.	254	1 (0-36)	0.99 (0.80–1.23)
Metabolism	GSTP1	rs1138272	-12 - 0	1611	1 (0-3)	Ref.	264	1 (0-3)	0.84 (0.63–1.12)
Metabolism	GSTP1	rs1138272	1 - 6	1611	26 (26-26)	Ref.	264	26 (26-26)	1.03 (0.99–1.08)
Metabolism	GSTP1	rs1138272	7 - 12	1602	22 (8-26)	Ref.	263	25 (9-26)	1.07 (1.00–1.15)
Metabolism	GSTP1	rs1138272	13 - 24	1591	5 (0-32)	Ref.	259	7 (0-40)	1.14 (0.98–1.32)
Metabolism	GSTP1	rs1138272	25 - 60	1570	2 (0-33)	Ref.	255	0 (0-33)	1.03 (0.83–1.27)
Transport	ABCB1	rs1045642	-12 - 0	576	1 (0-4)	Ref.	1288	1 (0-3)	0.96 (0.78–1.18)
Transport	ABCB1	rs1045642	1 - 6	576	26 (26-26)	Ref.	1288	26 (26-26)	1.00 (0.97–1.04)
Transport	ABCB1	rs1045642	7 - 12	575	24 (9-26)	Ref.	1278	22 (8-26)	0.99 (0.93–1.04)
Transport	ABCB1	rs1045642	13 - 24	573	6 (0-38)	Ref.	1265	5 (0-31)	0.93 (0.82–1.04)
Transport	ABCB1	rs1045642	25 - 60	568	3 (0-44)	Ref.	1245	1 (0-31)	0.88 (0.75–1.03)
Transport	ABCB1	rs1128503	-12 - 0	608	1 (0-4)	Ref.	1239	1 (0-3)	0.88 (0.72–1.08)
Transport	ABCB1	rs1128503	1 - 6	608	26 (26-26)	Ref.	1239	26 (26-26)	0.97 (0.94–1.01)
Transport	ABCB1	rs1128503	7 - 12	602	23 (8-26)	Ref.	1234	22 (8-26)	0.97 (0.92–1.03)
Transport	ABCB1	rs1128503	13 - 24	594	4 (0-31)	Ref.	1227	6 (0-34)	1.08 (0.96–1.22)
Transport	ABCB1	rs1128503	25 - 60	588	1 (0-31)	Ref.	1208	2 (0-33)	1.01 (0.86–1.19)
Transport	ABCB1	rs2032582	-12 - 0	587	1 (0-5)	Ref.	1259	1 (0-3)	0.86 (0.70–1.06)
Transport	ABCB1	rs2032582	1 - 6	587	26 (26-26)	Ref.	1259	26 (26-26)	0.98 (0.94–1.02)
Transport	ABCB1	rs2032582	7 - 12	581	23 (8-26)	Ref.	1254	22 (8-26)	0.97 (0.91–1.02)
Transport	ABCB1	rs2032582	13 - 24	573	5 (0-34)	Ref.	1247	5 (0-32)	0.99 (0.87–1.11)
Transport	ABCB1	rs2032582	25 - 60	567	1 (0-37)	Ref.	1228	1 (0-31)	0.90 (0.77–1.06)
Transport	ABCC2	rs12762549	-12 - 0	565	1 (0-4)	Ref.	1274	1 (0-3)	0.90 (0.73–1.10)
Transport	ABCC2	rs12762549	1 - 6	565	26 (26-26)	Ref.	1274	26 (26-26)	0.99 (0.95–1.03)
Transport	ABCC2	rs12762549	7 - 12	560	22 (8-26)	Ref.	1268	22 (8-26)	1.01 (0.96–1.08)
Transport	ABCC2	rs12762549	13 - 24	559	5 (0-33)	Ref.	1254	6 (0-34)	1.05 (0.93–1.19)
Transport	ABCC2	rs12762549	25 - 60	553	1 (0-33)	Ref.	1234	2 (0-35)	1.01 (0.86–1.19)
Transport	ABCG2	rs2231142	-12 - 0	1497	1 (0-4)	Ref.	357	1 (0-2)	0.90 (0.70–1.17)
Transport	ABCG2	rs2231142	1 - 6	1497	26 (26-26)	Ref.	357	26 (26-26)	1.00 (0.95–1.04)
Transport	ABCG2	rs2231142	7 - 12	1489	22 (8-26)	Ref.	355	22 (9-26)	0.99 (0.93–1.06)
Transport	ABCG2	rs2231142	13 - 24	1476	5 (0-34)	Ref.	353	4 (0-31)	0.95 (0.82–1.10)
Transport	ABCG2	rs2231142	25 - 60	1455	2 (0-32)	Ref.	349	2 (0-39)	1.04 (0.86–1.25)
Transport	SLCO1B1	rs2306283	-12 - 0	683	1 (0-4)	Ref.	1140	1 (0-3)	1.02 (0.83–1.24)
Transport	SLCO1B1	rs2306283	1 - 6	683	26 (26-26)	Ref.	1140	26 (26-26)	0.99 (0.96–1.03)
Transport	SLCO1B1	rs2306283	7 - 12	679	22 (8-26)	Ref.	1134	22 (8-26)	1.00 (0.95–1.06)
Transport	SLCO1B1	rs2306283	13 - 24	676	5 (0-34)	Ref.	1122	5 (0-32)	0.98 (0.87–1.10)
Transport	SLCO1B1	rs2306283	25 - 60	668	1 (0-36)	Ref.	1105	2 (0-31)	1.00 (0.86–1.17)
Transport	SLCO1B1	rs414956	-12 - 0	1363	1 (0-4)	Ref.	467	1 (0-3)	0.90 (0.71–1.13)
Transport	SLCO1B1	rs414956	1 - 6	1363	26 (26-26)	Ref.	467	26 (26-26)	0.98 (0.94–1.03)
Transport	SLCO1B1	rs414956	7 - 12	1357	22 (8-26)	Ref.	464	22 (8-26)	1.00 (0.94–1.06)
Transport	SLCO1B1	rs414956	13 - 24	1343	5 (0-33)	Ref.	463	4 (0-32)	0.98 (0.86–1.12)
Transport	SLCO1B1	rs414956	25 - 60	1326	1 (0-33)	Ref.	455	2 (0-33)	1.01 (0.85–1.20)
Transport	SLCO1B3	rs11045585	-12 - 0	1394	1 (0-3)	Ref.	476	1 (0-3)	0.99 (0.79–1.24)
Transport	SLCO1B3	rs11045585	1 - 6	1394	26 (26-26)	Ref.	476	26 (26-26)	0.99 (0.95–1.03)
Transport	SLCO1B3	rs11045585	7 - 12	1386	23 (8-26)	Ref.	474	22 (8-26)	0.98 (0.92–1.04)
Transport	SLCO1B3	rs11045585	13 - 24	1374	6 (0-33)	Ref.	472	4 (0-33)	0.95 (0.84–1.09)
Transport	SLCO1B3	rs11045585	25 - 60	1356	2 (0-32)	Ref.	464	1 (0-36)	1.02 (0.86–1.21)
DNA repair	ERCC1	rs11615	-12 - 0	761	1 (0-4)	Ref.	1105	1 (0-3)	0.96 (0.79–1.17)
DNA repair	ERCC1	rs11615	1 - 6	761	26 (26-26)	Ref.	1105	26 (26-26)	1.00 (0.96–1.03)
DNA repair	ERCC1	rs11615	7 - 12	754	23 (8-26)	Ref.	1101	22 (8-26)	1.01 (0.95–1.06)
DNA repair	ERCC1	rs11615	13 - 24	748	6 (0-38)	Ref.	1092	5 (0-31)	0.91 (0.81–1.02)
DNA repair	ERCC1	rs11615	25 - 60	738	3 (0-37)	Ref.	1077	1 (0-28)	0.88 (0.76–1.03)
DNA repair	ERCC1	rs3212986	-12 - 0	1094	1 (0-3)	Ref.	764	1 (0-3)	1.02 (0.83–1.24)
DNA repair	ERCC1	rs3212986	1 - 6	1094	26 (26-26)	Ref.	764	26 (26-26)	1.02 (0.98–1.06)
DNA repair	ERCC1	rs3212986	7 - 12	1084	22 (8-26)	Ref.	763	22 (8-26)	1.02 (0.97–1.08)
DNA repair	ERCC1	rs3212986	13 - 24	1077	6 (0-34)	Ref.	755	5 (0-31)	0.94 (0.84–1.05)
DNA repair	ERCC1	rs3212986	25 - 60	1064	2 (0-37)	Ref.	744	1 (0-27)	0.89 (0.77–1.04)
DNA repair	ERCC2	rs13181	-12 - 0	755	1 (0-3)	Ref.	1086	1 (0-4)	1.03 (0.85–1.26)
DNA repair	ERCC2	rs13181	1 - 6	755	26 (26-26)	Ref.	1086	26 (26-26)	1.01 (0.98–1.05)
DNA repair	ERCC2	rs13181	7 - 12	750	23 (8-26)	Ref.	1082	22 (8-26)	1.02 (0.96–1.08)
DNA repair	ERCC2	rs13181	13 - 24	748	6 (0-37)	Ref.	1069	5 (0-31)	0.94 (0.84–1.06)
DNA repair	ERCC2	rs13181	25 - 60	735	1 (0-37)	Ref.	1056	2 (0-30)	0.95 (0.82–1.11)
Toxicity and neural repair	EPHA4	rs17348202	-12 - 0	1678	1 (0-3)	Ref.	182	1 (0-4)	1.13 (0.83–1.53)
Toxicity and neural repair	EPHA4	rs17348202	1 - 6	1678	26 (26-26)	Ref.	182	26 (24-26)	0.94 (0.88–1.01)
Toxicity and neural repair	EPHA4	rs17348202	7 - 12	1668	22 (8-26)	Ref.	182	22 (6-26)	0.95 (0.86–1.05)
Toxicity and neural repair	EPHA4	rs17348202	13 - 24	1653	5 (0-33)	Ref.	182	4 (0-34)	1.05 (0.87–1.26)
Toxicity and neural repair	EPHA4	rs17348202	25 - 60	1629	2 (0-32)	Ref.	180	1 (0-31)	1.03 (0.80–1.33)
Toxicity and neural repair	EPHA5	rs7349683	-12 - 0	780	1 (0-4)	Ref.	1088	1 (0-3)	1.00 (0.82–1.21)
Toxicity and neural repair	EPHA5	rs7349683	1 - 6	780	26 (26-26)	Ref.	1088	26 (26-26)	1.01 (0.98–1.05)
Toxicity and neural repair	EPHA5	rs7349683	7 - 12	774	22 (8-26)	Ref.	1083	22 (8-26)	1.00 (0.94–1.05)
Toxicity and neural repair	EPHA5	rs7349683	13 - 24	769	6 (0-32)	Ref.	1073	5 (0-34)	0.97 (0.86–1.08)
Toxicity and neural repair	EPHA5	rs7349683	25 - 60	759	1 (0-33)	Ref.	1057	2 (0-33)	1.02 (0.88–1.19)
Toxicity and neural repair	EPHA6	rs301927	-12 - 0	1292	1 (0-4)	Ref.	562	1 (0-3)	0.84 (0.67–1.04)
Toxicity and neural repair	EPHA6	rs301927	1 - 6	1292	26 (26-26)	Ref.	562	26 (26-26)	0.99 (0.95–1.03)
Toxicity and neural repair	EPHA6	rs301927	7 - 12	1287	23 (8-26)	Ref.	557	21 (8-26)	1.01 (0.95–1.07)
Toxicity and neural repair	EPHA6	rs301927	13 - 24	1278	5 (0-34)	Ref.	551	5 (0-30)	0.91 (0.80–1.03)
Toxicity and neural repair	EPHA6	rs301927	25 - 60	1261	1 (0-31)	Ref.	542	2 (0-32)	0.93 (0.79–1.10)
Toxicity and neural repair	FGD4	rs10771973	-12 - 0	969	1 (0-3)	Ref.	897	1 (0-3)	1.12 (0.93–1.36)
Toxicity and neural repair	FGD4	rs10771973	1 - 6	969	26 (26-26)	Ref.	897	26 (26-26)	1.02 (0.98–1.05)
Toxicity and neural repair	FGD4	rs10771973	7 - 12	962	21 (7-26)	Ref.	893	23 (9-26)	1.05 (0.99–1.10)
Toxicity and neural repair	FGD4	rs10771973	13 - 24	954	4 (0-31)	Ref.	886	6 (0-37)	1.11 (0.99–1.24)
Toxicity and neural repair	FGD4	rs10771973	25 - 60	939	1 (0-31)	Ref.	875	3 (0-37)	1.11 (0.95–1.29)
Abbreivations: CI, Confidence interval; ER+/TAM+, women with estrogen receptor positive breast tumors who received tamoxifen; IQR, Inter quartile range; RR, rate ratio
1 N represents the total number number of women in the group; all women will not necessarily have received the given type of benefit.

## Sheet: S_Table_8
Supplementary Table 8. Associations between 21 selected SNPs and receipt of labor market-related benefits in 1,895 premenopausal ER+/TAM+ women diagnosed with breast cancer in Denmark (2007-2011)
				Non-carriers			Variant carriers (heterozygotes + homozygotes)
Type	Gene	RefSeq number	Months since diagnosis	N1	Median of weeks (IQR)	RR (95% CI)	N1	Median of weeks (IQR)	RR (95% CI)
Metabolism	CYP1B1	rs1056836	-12 - 0	623	0 (0-0)	Ref.	1222	0 (0-0)	0.93 (0.67–1.27)
Metabolism	CYP1B1	rs1056836	1 - 6	623	0 (0-0)	Ref.	1222	0 (0-0)	0.94 (0.51–1.76)
Metabolism	CYP1B1	rs1056836	7 - 12	621	0 (0-0)	Ref.	1214	0 (0-0)	0.98 (0.58–1.67)
Metabolism	CYP1B1	rs1056836	13 - 24	615	0 (0-0)	Ref.	1205	0 (0-0)	0.89 (0.66–1.21)
Metabolism	CYP1B1	rs1056836	25 - 60	600	0 (0-0)	Ref.	1194	0 (0-0)	0.82 (0.63–1.08)
Metabolism	CYP3A	rs10273424	-12 - 0	1507	0 (0-0)	Ref.	311	0 (0-0)	0.84 (0.54–1.31)
Metabolism	CYP3A	rs10273424	1 - 6	1507	0 (0-0)	Ref.	311	0 (0-0)	0.72 (0.30–1.70)
Metabolism	CYP3A	rs10273424	7 - 12	1501	0 (0-0)	Ref.	307	0 (0-0)	1.01 (0.52–1.98)
Metabolism	CYP3A	rs10273424	13 - 24	1488	0 (0-0)	Ref.	305	0 (0-0)	0.96 (0.65–1.43)
Metabolism	CYP3A	rs10273424	25 - 60	1464	0 (0-0)	Ref.	304	0 (0-0)	1.04 (0.75–1.45)
Metabolism	CYP3A4	rs2740574	-12 - 0	1704	0 (0-0)	Ref.	139	0 (0-0)	1.37 (0.80–2.33)
Metabolism	CYP3A4	rs2740574	1 - 6	1704	0 (0-0)	Ref.	139	0 (0-0)	2.21 (0.98–5.01)
Metabolism	CYP3A4	rs2740574	7 - 12	1696	0 (0-0)	Ref.	138	0 (0-0)	1.53 (0.68–3.46)
Metabolism	CYP3A4	rs2740574	13 - 24	1682	0 (0-0)	Ref.	137	0 (0-0)	1.89 (1.20–2.97)
Metabolism	CYP3A4	rs2740574	25 - 60	1657	0 (0-0)	Ref.	136	0 (0-4)	1.49 (0.96–2.29)
Metabolism	CYP3A4	rs35599367	-12 - 0	1719	0 (0-0)	Ref.	111	0 (0-0)	0.57 (0.24–1.36)
Metabolism	CYP3A4	rs35599367	1 - 6	1719	0 (0-0)	Ref.	111	0 (0-0)	1.26 (0.43–3.68)
Metabolism	CYP3A4	rs35599367	7 - 12	1710	0 (0-0)	Ref.	110	0 (0-0)	1.23 (0.46–3.30)
Metabolism	CYP3A4	rs35599367	13 - 24	1696	0 (0-0)	Ref.	110	0 (0-0)	0.83 (0.41–1.68)
Metabolism	CYP3A4	rs35599367	25 - 60	1671	0 (0-0)	Ref.	110	0 (0-0)	0.55 (0.28–1.07)
Metabolism	CYP3A5	rs776746	-12 - 0	1603	0 (0-0)	Ref.	262	0 (0-0)	1.29 (0.85–1.94)
Metabolism	CYP3A5	rs776746	1 - 6	1603	0 (0-0)	Ref.	262	0 (0-0)	1.88 (0.96–3.68)
Metabolism	CYP3A5	rs776746	7 - 12	1594	0 (0-0)	Ref.	260	0 (0-0)	1.77 (0.97–3.23)
Metabolism	CYP3A5	rs776746	13 - 24	1582	0 (0-0)	Ref.	257	0 (0-0)	1.76 (1.22–2.53)
Metabolism	CYP3A5	rs776746	25 - 60	1559	0 (0-0)	Ref.	254	0 (0-6)	1.50 (1.09–2.07)
Metabolism	GSTP1	rs1138272	-12 - 0	1611	0 (0-0)	Ref.	264	0 (0-0)	0.59 (0.37–0.95)
Metabolism	GSTP1	rs1138272	1 - 6	1611	0 (0-0)	Ref.	264	0 (0-0)	0.03 (0.01–0.18)
Metabolism	GSTP1	rs1138272	7 - 12	1602	0 (0-0)	Ref.	263	0 (0-0)	0.05 (0.02–0.14)
Metabolism	GSTP1	rs1138272	13 - 24	1591	0 (0-0)	Ref.	259	0 (0-0)	0.31 (0.17–0.58)
Metabolism	GSTP1	rs1138272	25 - 60	1570	0 (0-0)	Ref.	255	0 (0-0)	0.61 (0.40–0.93)
Transport	ABCB1	rs1045642	-12 - 0	576	0 (0-0)	Ref.	1288	0 (0-0)	1.21 (0.86–1.71)
Transport	ABCB1	rs1045642	1 - 6	576	0 (0-0)	Ref.	1288	0 (0-0)	1.21 (0.63–2.31)
Transport	ABCB1	rs1045642	7 - 12	575	0 (0-0)	Ref.	1278	0 (0-0)	1.21 (0.69–2.10)
Transport	ABCB1	rs1045642	13 - 24	573	0 (0-0)	Ref.	1265	0 (0-0)	1.21 (0.87–1.68)
Transport	ABCB1	rs1045642	25 - 60	568	0 (0-0)	Ref.	1245	0 (0-0)	1.09 (0.83–1.44)
Transport	ABCB1	rs1128503	-12 - 0	608	0 (0-0)	Ref.	1239	0 (0-0)	0.92 (0.66–1.27)
Transport	ABCB1	rs1128503	1 - 6	608	0 (0-0)	Ref.	1239	0 (0-0)	1.39 (0.71–2.73)
Transport	ABCB1	rs1128503	7 - 12	602	0 (0-0)	Ref.	1234	0 (0-0)	0.94 (0.56–1.60)
Transport	ABCB1	rs1128503	13 - 24	594	0 (0-0)	Ref.	1227	0 (0-0)	0.82 (0.60–1.11)
Transport	ABCB1	rs1128503	25 - 60	588	0 (0-0)	Ref.	1208	0 (0-0)	0.91 (0.69–1.19)
Transport	ABCB1	rs2032582	-12 - 0	587	0 (0-0)	Ref.	1259	0 (0-0)	0.94 (0.68–1.31)
Transport	ABCB1	rs2032582	1 - 6	587	0 (0-0)	Ref.	1259	0 (0-0)	1.19 (0.63–2.28)
Transport	ABCB1	rs2032582	7 - 12	581	0 (0-0)	Ref.	1254	0 (0-0)	1.00 (0.59–1.68)
Transport	ABCB1	rs2032582	13 - 24	573	0 (0-0)	Ref.	1247	0 (0-0)	0.80 (0.58–1.08)
Transport	ABCB1	rs2032582	25 - 60	567	0 (0-0)	Ref.	1228	0 (0-0)	0.88 (0.67–1.15)
Transport	ABCC2	rs12762549	-12 - 0	565	0 (0-0)	Ref.	1274	0 (0-0)	0.93 (0.66–1.30)
Transport	ABCC2	rs12762549	1 - 6	565	0 (0-0)	Ref.	1274	0 (0-0)	1.07 (0.55–2.07)
Transport	ABCC2	rs12762549	7 - 12	560	0 (0-0)	Ref.	1268	0 (0-0)	0.76 (0.45–1.29)
Transport	ABCC2	rs12762549	13 - 24	559	0 (0-0)	Ref.	1254	0 (0-0)	0.84 (0.61–1.16)
Transport	ABCC2	rs12762549	25 - 60	553	0 (0-0)	Ref.	1234	0 (0-0)	0.96 (0.73–1.28)
Transport	ABCG2	rs2231142	-12 - 0	1497	0 (0-0)	Ref.	357	0 (0-0)	0.87 (0.58–1.31)
Transport	ABCG2	rs2231142	1 - 6	1497	0 (0-0)	Ref.	357	0 (0-0)	1.11 (0.54–2.28)
Transport	ABCG2	rs2231142	7 - 12	1489	0 (0-0)	Ref.	355	0 (0-0)	1.38 (0.77–2.49)
Transport	ABCG2	rs2231142	13 - 24	1476	0 (0-0)	Ref.	353	0 (0-0)	1.14 (0.79–1.65)
Transport	ABCG2	rs2231142	25 - 60	1455	0 (0-0)	Ref.	349	0 (0-0)	0.95 (0.67–1.34)
Transport	SLCO1B1	rs2306283	-12 - 0	683	0 (0-0)	Ref.	1140	0 (0-0)	0.86 (0.63–1.18)
Transport	SLCO1B1	rs2306283	1 - 6	683	0 (0-0)	Ref.	1140	0 (0-0)	0.70 (0.39–1.26)
Transport	SLCO1B1	rs2306283	7 - 12	679	0 (0-0)	Ref.	1134	0 (0-0)	0.82 (0.49–1.36)
Transport	SLCO1B1	rs2306283	13 - 24	676	0 (0-0)	Ref.	1122	0 (0-0)	1.20 (0.88–1.65)
Transport	SLCO1B1	rs2306283	25 - 60	668	0 (0-0)	Ref.	1105	0 (0-0)	0.97 (0.75–1.27)
Transport	SLCO1B1	rs414956	-12 - 0	1363	0 (0-0)	Ref.	467	0 (0-0)	1.02 (0.72–1.45)
Transport	SLCO1B1	rs414956	1 - 6	1363	0 (0-0)	Ref.	467	0 (0-0)	1.05 (0.54–2.06)
Transport	SLCO1B1	rs414956	7 - 12	1357	0 (0-0)	Ref.	464	0 (0-0)	1.00 (0.56–1.76)
Transport	SLCO1B1	rs414956	13 - 24	1343	0 (0-0)	Ref.	463	0 (0-0)	1.08 (0.78–1.50)
Transport	SLCO1B1	rs414956	25 - 60	1326	0 (0-0)	Ref.	455	0 (0-0)	0.84 (0.62–1.13)
Transport	SLCO1B3	rs11045585	-12 - 0	1394	0 (0-0)	Ref.	476	0 (0-0)	0.86 (0.60–1.24)
Transport	SLCO1B3	rs11045585	1 - 6	1394	0 (0-0)	Ref.	476	0 (0-0)	0.72 (0.35–1.52)
Transport	SLCO1B3	rs11045585	7 - 12	1386	0 (0-0)	Ref.	474	0 (0-0)	0.64 (0.33–1.22)
Transport	SLCO1B3	rs11045585	13 - 24	1374	0 (0-0)	Ref.	472	0 (0-0)	0.90 (0.64–1.27)
Transport	SLCO1B3	rs11045585	25 - 60	1356	0 (0-0)	Ref.	464	0 (0-0)	0.96 (0.72–1.27)
DNA repair	ERCC1	rs11615	-12 - 0	761	0 (0-0)	Ref.	1105	0 (0-0)	1.28 (0.93–1.76)
DNA repair	ERCC1	rs11615	1 - 6	761	0 (0-0)	Ref.	1105	0 (0-0)	1.34 (0.71–2.53)
DNA repair	ERCC1	rs11615	7 - 12	754	0 (0-0)	Ref.	1101	0 (0-0)	1.09 (0.65–1.84)
DNA repair	ERCC1	rs11615	13 - 24	748	0 (0-0)	Ref.	1092	0 (0-0)	1.35 (0.99–1.85)
DNA repair	ERCC1	rs11615	25 - 60	738	0 (0-0)	Ref.	1077	0 (0-0)	1.11 (0.85–1.44)
DNA repair	ERCC1	rs3212986	-12 - 0	1094	0 (0-0)	Ref.	764	0 (0-0)	1.11 (0.81–1.51)
DNA repair	ERCC1	rs3212986	1 - 6	1094	0 (0-0)	Ref.	764	0 (0-0)	1.30 (0.71–2.37)
DNA repair	ERCC1	rs3212986	7 - 12	1084	0 (0-0)	Ref.	763	0 (0-0)	1.15 (0.69–1.92)
DNA repair	ERCC1	rs3212986	13 - 24	1077	0 (0-0)	Ref.	755	0 (0-0)	1.08 (0.79–1.46)
DNA repair	ERCC1	rs3212986	25 - 60	1064	0 (0-0)	Ref.	744	0 (0-0)	0.94 (0.72–1.23)
DNA repair	ERCC2	rs13181	-12 - 0	755	0 (0-0)	Ref.	1086	0 (0-0)	0.94 (0.69–1.28)
DNA repair	ERCC2	rs13181	1 - 6	755	0 (0-0)	Ref.	1086	0 (0-0)	0.57 (0.31–1.03)
DNA repair	ERCC2	rs13181	7 - 12	750	0 (0-0)	Ref.	1082	0 (0-0)	0.70 (0.42–1.15)
DNA repair	ERCC2	rs13181	13 - 24	748	0 (0-0)	Ref.	1069	0 (0-0)	1.16 (0.85–1.58)
DNA repair	ERCC2	rs13181	25 - 60	735	0 (0-0)	Ref.	1056	0 (0-0)	0.79 (0.61–1.02)
Toxicity and neural repair	EPHA4	rs17348202	-12 - 0	1678	0 (0-0)	Ref.	182	0 (0-0)	1.26 (0.78–2.03)
Toxicity and neural repair	EPHA4	rs17348202	1 - 6	1678	0 (0-0)	Ref.	182	0 (0-0)	1.95 (0.90–4.22)
Toxicity and neural repair	EPHA4	rs17348202	7 - 12	1668	0 (0-0)	Ref.	182	0 (0-0)	1.73 (0.85–3.55)
Toxicity and neural repair	EPHA4	rs17348202	13 - 24	1653	0 (0-0)	Ref.	182	0 (0-0)	1.40 (0.88–2.24)
Toxicity and neural repair	EPHA4	rs17348202	25 - 60	1629	0 (0-0)	Ref.	180	0 (0-0)	1.28 (0.85–1.92)
Toxicity and neural repair	EPHA5	rs7349683	-12 - 0	780	0 (0-0)	Ref.	1088	0 (0-0)	1.11 (0.81–1.52)
Toxicity and neural repair	EPHA5	rs7349683	1 - 6	780	0 (0-0)	Ref.	1088	0 (0-0)	0.82 (0.45–1.47)
Toxicity and neural repair	EPHA5	rs7349683	7 - 12	774	0 (0-0)	Ref.	1083	0 (0-0)	0.77 (0.47–1.27)
Toxicity and neural repair	EPHA5	rs7349683	13 - 24	769	0 (0-0)	Ref.	1073	0 (0-0)	0.89 (0.66–1.20)
Toxicity and neural repair	EPHA5	rs7349683	25 - 60	759	0 (0-0)	Ref.	1057	0 (0-0)	0.78 (0.61–1.01)
Toxicity and neural repair	EPHA6	rs301927	-12 - 0	1292	0 (0-0)	Ref.	562	0 (0-0)	1.22 (0.88–1.69)
Toxicity and neural repair	EPHA6	rs301927	1 - 6	1292	0 (0-0)	Ref.	562	0 (0-0)	1.68 (0.93–3.02)
Toxicity and neural repair	EPHA6	rs301927	7 - 12	1287	0 (0-0)	Ref.	557	0 (0-0)	1.40 (0.83–2.35)
Toxicity and neural repair	EPHA6	rs301927	13 - 24	1278	0 (0-0)	Ref.	551	0 (0-0)	1.43 (1.05–1.95)
Toxicity and neural repair	EPHA6	rs301927	25 - 60	1261	0 (0-0)	Ref.	542	0 (0-1)	1.45 (1.12–1.89)
Toxicity and neural repair	FGD4	rs10771973	-12 - 0	969	0 (0-0)	Ref.	897	0 (0-0)	0.81 (0.59–1.10)
Toxicity and neural repair	FGD4	rs10771973	1 - 6	969	0 (0-0)	Ref.	897	0 (0-0)	0.54 (0.29–1.01)
Toxicity and neural repair	FGD4	rs10771973	7 - 12	962	0 (0-0)	Ref.	893	0 (0-0)	0.59 (0.35–0.99)
Toxicity and neural repair	FGD4	rs10771973	13 - 24	954	0 (0-0)	Ref.	886	0 (0-0)	0.89 (0.66–1.21)
Toxicity and neural repair	FGD4	rs10771973	25 - 60	939	0 (0-0)	Ref.	875	0 (0-0)	0.96 (0.74–1.24)
Abbreivations: CI, Confidence interval; ER+/TAM+, women with estrogen receptor positive breast tumors who received tamoxifen; IQR, Inter quartile range; RR, rate ratio
1 N represents the total number number of women in the group; all women will not necessarily have received the given type of benefit.

## Sheet: S_Table_9
Supplementary Table 9. Associations between 21 selected SNPs and self-support in 1,895 premenopausal ER+/TAM+ women diagnosed with breast cancer in Denmark (2007-2011)
				Non-carriers			Variant carriers (heterozygotes + homozygotes)
Type	Gene	RefSeq number	Months since diagnosis	N1	Median of weeks (IQR)	RR (95% CI)	N1	Median of weeks (IQR)	RR (95% CI)
Metabolism	CYP1B1	rs1056836	-12 - 0	623	51 (42-52)	Ref.	1222	51 (44-52)	1.02 (0.98–1.06)
Metabolism	CYP1B1	rs1056836	1 - 6	623	0 (0-0)	Ref.	1222	0 (0-0)	0.94 (0.75–1.18)
Metabolism	CYP1B1	rs1056836	7 - 12	621	2 (0-16)	Ref.	1214	1 (0-17)	0.98 (0.88–1.11)
Metabolism	CYP1B1	rs1056836	13 - 24	615	41 (4-52)	Ref.	1205	43 (6-52)	1.03 (0.96–1.10)
Metabolism	CYP1B1	rs1056836	25 - 60	600	146 (42-156)	Ref.	1194	144 (43-156)	1.00 (0.94–1.05)
Metabolism	CYP3A	rs10273424	-12 - 0	1507	51 (43-52)	Ref.	311	51 (46-52)	1.01 (0.96–1.07)
Metabolism	CYP3A	rs10273424	1 - 6	1507	0 (0-0)	Ref.	311	0 (0-0)	0.90 (0.66–1.22)
Metabolism	CYP3A	rs10273424	7 - 12	1501	1 (0-17)	Ref.	307	2 (0-17)	0.99 (0.85–1.15)
Metabolism	CYP3A	rs10273424	13 - 24	1488	43 (4-52)	Ref.	305	45 (12-52)	1.06 (0.98–1.15)
Metabolism	CYP3A	rs10273424	25 - 60	1464	145 (42-156)	Ref.	304	146 (40-156)	1.01 (0.94–1.08)
Metabolism	CYP3A4	rs2740574	-12 - 0	1704	51 (44-52)	Ref.	139	51 (39-52)	0.96 (0.89–1.04)
Metabolism	CYP3A4	rs2740574	1 - 6	1704	0 (0-0)	Ref.	139	0 (0-0)	0.96 (0.63–1.46)
Metabolism	CYP3A4	rs2740574	7 - 12	1696	2 (0-17)	Ref.	138	0 (0-14)	0.89 (0.71–1.11)
Metabolism	CYP3A4	rs2740574	13 - 24	1682	43 (5-52)	Ref.	137	37 (1-52)	0.89 (0.79–1.02)
Metabolism	CYP3A4	rs2740574	25 - 60	1657	145 (43-156)	Ref.	136	141 (15-156)	0.93 (0.84–1.04)
Metabolism	CYP3A4	rs35599367	-12 - 0	1719	51 (44-52)	Ref.	111	51 (47-52)	1.04 (0.97–1.12)
Metabolism	CYP3A4	rs35599367	1 - 6	1719	0 (0-0)	Ref.	111	0 (0-0)	1.31 (0.86–1.97)
Metabolism	CYP3A4	rs35599367	7 - 12	1710	1 (0-17)	Ref.	110	3 (0-14)	1.04 (0.83–1.31)
Metabolism	CYP3A4	rs35599367	13 - 24	1696	43 (5-52)	Ref.	110	46 (11-52)	1.05 (0.93–1.19)
Metabolism	CYP3A4	rs35599367	25 - 60	1671	144 (42-156)	Ref.	110	152 (42-156)	1.03 (0.92–1.14)
Metabolism	CYP3A5	rs776746	-12 - 0	1603	51 (44-52)	Ref.	262	51 (44-52)	0.98 (0.93–1.04)
Metabolism	CYP3A5	rs776746	1 - 6	1603	0 (0-0)	Ref.	262	0 (0-0)	1.25 (0.94–1.67)
Metabolism	CYP3A5	rs776746	7 - 12	1594	2 (0-17)	Ref.	260	1 (0-17)	0.97 (0.83–1.15)
Metabolism	CYP3A5	rs776746	13 - 24	1582	43 (6-52)	Ref.	257	43 (1-52)	0.93 (0.85–1.02)
Metabolism	CYP3A5	rs776746	25 - 60	1559	145 (45-156)	Ref.	254	144 (36-156)	0.96 (0.88–1.04)
Metabolism	GSTP1	rs1138272	-12 - 0	1611	51 (43-52)	Ref.	264	51 (47-52)	1.06 (1.01–1.11)
Metabolism	GSTP1	rs1138272	1 - 6	1611	0 (0-0)	Ref.	264	0 (0-0)	0.98 (0.72–1.34)
Metabolism	GSTP1	rs1138272	7 - 12	1602	2 (0-17)	Ref.	263	0 (0-16)	0.95 (0.80–1.12)
Metabolism	GSTP1	rs1138272	13 - 24	1591	43 (5-52)	Ref.	259	43 (6-52)	1.00 (0.92–1.09)
Metabolism	GSTP1	rs1138272	25 - 60	1570	145 (41-156)	Ref.	255	145 (43-156)	1.03 (0.96–1.11)
Transport	ABCB1	rs1045642	-12 - 0	576	51 (44-52)	Ref.	1288	51 (43-52)	0.99 (0.95–1.04)
Transport	ABCB1	rs1045642	1 - 6	576	0 (0-0)	Ref.	1288	0 (0-0)	0.94 (0.74–1.18)
Transport	ABCB1	rs1045642	7 - 12	575	1 (0-16)	Ref.	1278	2 (0-17)	1.01 (0.90–1.14)
Transport	ABCB1	rs1045642	13 - 24	573	43 (3-52)	Ref.	1265	43 (6-52)	1.02 (0.96–1.10)
Transport	ABCB1	rs1045642	25 - 60	568	142 (27-156)	Ref.	1245	147 (52-156)	1.04 (0.98–1.10)
Transport	ABCB1	rs1128503	-12 - 0	608	50 (41-52)	Ref.	1239	51 (45-52)	1.03 (0.99–1.07)
Transport	ABCB1	rs1128503	1 - 6	608	0 (0-0)	Ref.	1239	0 (0-0)	1.13 (0.89–1.44)
Transport	ABCB1	rs1128503	7 - 12	602	1 (0-16)	Ref.	1234	2 (0-17)	1.07 (0.95–1.21)
Transport	ABCB1	rs1128503	13 - 24	594	44 (5-52)	Ref.	1227	42 (6-52)	0.98 (0.92–1.05)
Transport	ABCB1	rs1128503	25 - 60	588	145 (42-156)	Ref.	1208	145 (45-156)	1.01 (0.95–1.06)
Transport	ABCB1	rs2032582	-12 - 0	587	50 (41-52)	Ref.	1259	51 (45-52)	1.03 (0.99–1.08)
Transport	ABCB1	rs2032582	1 - 6	587	0 (0-0)	Ref.	1259	0 (0-0)	1.11 (0.87–1.42)
Transport	ABCB1	rs2032582	7 - 12	581	0 (0-16)	Ref.	1254	2 (0-17)	1.08 (0.96–1.22)
Transport	ABCB1	rs2032582	13 - 24	573	43 (3-52)	Ref.	1247	43 (7-52)	1.03 (0.96–1.10)
Transport	ABCB1	rs2032582	25 - 60	567	142 (28-156)	Ref.	1228	146 (49-156)	1.05 (0.99–1.11)
Transport	ABCC2	rs12762549	-12 - 0	565	51 (43-52)	Ref.	1274	51 (44-52)	1.02 (0.98–1.07)
Transport	ABCC2	rs12762549	1 - 6	565	0 (0-0)	Ref.	1274	0 (0-0)	1.06 (0.83–1.34)
Transport	ABCC2	rs12762549	7 - 12	560	1 (0-17)	Ref.	1268	2 (0-17)	0.99 (0.88–1.12)
Transport	ABCC2	rs12762549	13 - 24	559	44 (5-52)	Ref.	1254	42 (5-52)	0.99 (0.93–1.06)
Transport	ABCC2	rs12762549	25 - 60	553	146 (30-156)	Ref.	1234	144 (46-156)	1.00 (0.94–1.06)
Transport	ABCG2	rs2231142	-12 - 0	1497	51 (43-52)	Ref.	357	51 (47-52)	1.03 (0.98–1.08)
Transport	ABCG2	rs2231142	1 - 6	1497	0 (0-0)	Ref.	357	0 (0-0)	1.01 (0.76–1.33)
Transport	ABCG2	rs2231142	7 - 12	1489	1 (0-17)	Ref.	355	1 (0-15)	0.98 (0.86–1.13)
Transport	ABCG2	rs2231142	13 - 24	1476	43 (5-52)	Ref.	353	43 (7-52)	1.01 (0.94–1.09)
Transport	ABCG2	rs2231142	25 - 60	1455	144 (45-156)	Ref.	349	145 (36-156)	0.99 (0.93–1.06)
Transport	SLCO1B1	rs2306283	-12 - 0	683	51 (43-52)	Ref.	1140	51 (44-52)	1.01 (0.97–1.05)
Transport	SLCO1B1	rs2306283	1 - 6	683	0 (0-0)	Ref.	1140	0 (0-0)	1.10 (0.87–1.39)
Transport	SLCO1B1	rs2306283	7 - 12	679	1 (0-17)	Ref.	1134	2 (0-17)	1.01 (0.90–1.14)
Transport	SLCO1B1	rs2306283	13 - 24	676	43 (5-52)	Ref.	1122	43 (5-52)	1.00 (0.93–1.06)
Transport	SLCO1B1	rs2306283	25 - 60	668	146 (39-156)	Ref.	1105	144 (43-156)	1.00 (0.95–1.06)
Transport	SLCO1B1	rs414956	-12 - 0	1363	51 (44-52)	Ref.	467	51 (45-52)	1.02 (0.97–1.06)
Transport	SLCO1B1	rs414956	1 - 6	1363	0 (0-0)	Ref.	467	0 (0-0)	1.09 (0.86–1.39)
Transport	SLCO1B1	rs414956	7 - 12	1357	1 (0-17)	Ref.	464	3 (0-16)	1.01 (0.89–1.14)
Transport	SLCO1B1	rs414956	13 - 24	1343	44 (5-52)	Ref.	463	42 (8-52)	1.00 (0.94–1.08)
Transport	SLCO1B1	rs414956	25 - 60	1326	146 (40-156)	Ref.	455	144 (54-156)	1.01 (0.95–1.08)
Transport	SLCO1B3	rs11045585	-12 - 0	1394	51 (44-52)	Ref.	476	51 (46-52)	1.01 (0.97–1.06)
Transport	SLCO1B3	rs11045585	1 - 6	1394	0 (0-0)	Ref.	476	0 (0-0)	1.12 (0.88–1.42)
Transport	SLCO1B3	rs11045585	7 - 12	1386	1 (0-16)	Ref.	474	3 (0-17)	1.08 (0.96–1.22)
Transport	SLCO1B3	rs11045585	13 - 24	1374	43 (5-52)	Ref.	472	43 (8-52)	1.03 (0.97–1.11)
Transport	SLCO1B3	rs11045585	25 - 60	1356	146 (42-156)	Ref.	464	143 (45-156)	1.00 (0.94–1.06)
DNA repair	ERCC1	rs11615	-12 - 0	761	51 (44-52)	Ref.	1105	51 (44-52)	0.99 (0.95–1.03)
DNA repair	ERCC1	rs11615	1 - 6	761	0 (0-0)	Ref.	1105	0 (0-0)	0.97 (0.78–1.21)
DNA repair	ERCC1	rs11615	7 - 12	754	1 (0-17)	Ref.	1101	2 (0-17)	0.98 (0.87–1.09)
DNA repair	ERCC1	rs11615	13 - 24	748	42 (3-52)	Ref.	1092	44 (7-52)	1.02 (0.96–1.09)
DNA repair	ERCC1	rs11615	25 - 60	738	142 (31-156)	Ref.	1077	146 (54-156)	1.03 (0.98–1.09)
DNA repair	ERCC1	rs3212986	-12 - 0	1094	51 (44-52)	Ref.	764	51 (44-52)	0.99 (0.95–1.03)
DNA repair	ERCC1	rs3212986	1 - 6	1094	0 (0-0)	Ref.	764	0 (0-0)	0.84 (0.67–1.06)
DNA repair	ERCC1	rs3212986	7 - 12	1084	2 (0-17)	Ref.	763	1 (0-16)	0.94 (0.84–1.05)
DNA repair	ERCC1	rs3212986	13 - 24	1077	42 (5-52)	Ref.	755	44 (7-52)	1.03 (0.96–1.09)
DNA repair	ERCC1	rs3212986	25 - 60	1064	144 (35-156)	Ref.	744	147 (59-156)	1.04 (0.99–1.10)
DNA repair	ERCC2	rs13181	-12 - 0	755	51 (44-52)	Ref.	1086	51 (43-52)	1.00 (0.96–1.04)
DNA repair	ERCC2	rs13181	1 - 6	755	0 (0-0)	Ref.	1086	0 (0-0)	1.02 (0.82–1.28)
DNA repair	ERCC2	rs13181	7 - 12	750	2 (0-17)	Ref.	1082	1 (0-16)	0.99 (0.88–1.11)
DNA repair	ERCC2	rs13181	13 - 24	748	43 (3-52)	Ref.	1069	43 (8-52)	1.02 (0.96–1.08)
DNA repair	ERCC2	rs13181	25 - 60	735	144 (27-156)	Ref.	1056	146 (54-156)	1.04 (0.99–1.10)
Toxicity and neural repair	EPHA4	rs17348202	-12 - 0	1678	51 (44-52)	Ref.	182	51 (40-52)	0.96 (0.90–1.03)
Toxicity and neural repair	EPHA4	rs17348202	1 - 6	1678	0 (0-0)	Ref.	182	0 (0-0)	1.26 (0.90–1.75)
Toxicity and neural repair	EPHA4	rs17348202	7 - 12	1668	1 (0-17)	Ref.	182	2 (0-18)	1.05 (0.88–1.27)
Toxicity and neural repair	EPHA4	rs17348202	13 - 24	1653	43 (6-52)	Ref.	182	41 (2-52)	0.94 (0.84–1.05)
Toxicity and neural repair	EPHA4	rs17348202	25 - 60	1629	145 (45-156)	Ref.	180	145 (26-156)	0.96 (0.88–1.06)
Toxicity and neural repair	EPHA5	rs7349683	-12 - 0	780	51 (44-52)	Ref.	1088	51 (44-52)	0.99 (0.96–1.03)
Toxicity and neural repair	EPHA5	rs7349683	1 - 6	780	0 (0-0)	Ref.	1088	0 (0-0)	0.96 (0.77–1.20)
Toxicity and neural repair	EPHA5	rs7349683	7 - 12	774	2 (0-16)	Ref.	1083	1 (0-17)	1.03 (0.92–1.15)
Toxicity and neural repair	EPHA5	rs7349683	13 - 24	769	41 (5-52)	Ref.	1073	44 (6-52)	1.03 (0.97–1.09)
Toxicity and neural repair	EPHA5	rs7349683	25 - 60	759	143 (37-156)	Ref.	1057	146 (46-156)	1.02 (0.96–1.07)
Toxicity and neural repair	EPHA6	rs301927	-12 - 0	1292	51 (44-52)	Ref.	562	51 (44-52)	1.02 (0.97–1.06)
Toxicity and neural repair	EPHA6	rs301927	1 - 6	1292	0 (0-0)	Ref.	562	0 (0-0)	0.99 (0.78–1.25)
Toxicity and neural repair	EPHA6	rs301927	7 - 12	1287	1 (0-17)	Ref.	557	2 (0-15)	0.96 (0.85–1.08)
Toxicity and neural repair	EPHA6	rs301927	13 - 24	1278	43 (5-52)	Ref.	551	43 (7-52)	1.01 (0.95–1.08)
Toxicity and neural repair	EPHA6	rs301927	25 - 60	1261	145 (45-156)	Ref.	542	144 (39-156)	0.98 (0.93–1.04)
Toxicity and neural repair	FGD4	rs10771973	-12 - 0	969	51 (44-52)	Ref.	897	51 (43-52)	0.99 (0.96–1.03)
Toxicity and neural repair	FGD4	rs10771973	1 - 6	969	0 (0-0)	Ref.	897	0 (0-0)	0.99 (0.80–1.23)
Toxicity and neural repair	FGD4	rs10771973	7 - 12	962	2 (0-17)	Ref.	893	1 (0-16)	0.95 (0.85–1.06)
Toxicity and neural repair	FGD4	rs10771973	13 - 24	954	44 (8-52)	Ref.	886	41 (3-52)	0.96 (0.90–1.02)
Toxicity and neural repair	FGD4	rs10771973	25 - 60	939	145 (54-156)	Ref.	875	144 (30-156)	0.97 (0.92–1.02)
Abbreivations: CI, Confidence interval; ER+/TAM+, women with estrogen receptor positive breast tumors who received tamoxifen; IQR, Inter quartile range; RR, rate ratio
1 N represents the total number number of women in the group; all women will not necessarily have received the given type of benefit.
